# Supplementary material for: Metagenomic insights into the composition and function of the gut microbiota of mice infected with Toxoplasma gondii
Source: Front Immunol. 2023 Apr 6;14:1156397. doi: 10.3389/fimmu.2023.1156397 (PMC10118048; doi:10.3389/fimmu.2023.1156397)
Supplement: Supplementary file 1 [file Table_1.xlsx]

## Sheet: ST1
Supplementary Table 1: Data production and assembly results of the 24 samples.
Sample	Group	Data production						Assembly information						Gene prediction (>500bp)
		# of raw reads	# of clean Reads	% of raw base (Gb)	% of clean base (Gb)	% of Q20	% of Q30	# of contigs	Total length (bp)	% GC content	Average length (bp)	Contig N50 (bp)	Contig N90 (bp)	# of ORFs	Average length (bp)
M1	Acute Infection	21279753	21178695	6.38	6.35	97.06	91.81	330940	398862767	47.93	1205.24	2466	423	439516	685.95
M2	Acute Infection	22856096	22485928	6.86	6.75	97.22	92.21	340508	412188047	47.77	1210.51	2515	422	447243	696.68
M3	Acute Infection	20530466	20444373	6.16	6.13	97.06	91.75	208375	289252318	48.16	1388.13	4358	450	307117	730.66
M4	Acute Infection	24076989	23832622	7.22	7.15	97.27	92.31	408737	454377123	47.95	1111.66	1942	410	506743	661.03
M5	Acute Infection	22535207	22355400	6.76	6.71	97.22	92.1	486781	511852590	47.24	1051.5	1663	405	581279	647.7
M6	Acute Infection	24322364	24039769	7.3	7.21	97.16	92.09	263253	308611742	48.28	1172.3	2642	404	316388	716.51
M7	Acute Control	24088828	23972121	7.23	7.19	97.38	92.54	482699	485582613	48.07	1005.97	1469	398	548583	639.01
M8	Acute Control	23232896	23139806	6.97	6.94	97.3	92.33	508077	494657484	49.23	973.59	1347	394	562817	632.49
M9	Acute Control	24550578	24337414	7.37	7.3	97.19	92.15	472184	470188401	47.8	995.77	1473	393	526020	637.89
M10	Acute Control	20141328	20030216	6.04	6.01	97.27	92.25	434467	433298842	48.38	997.31	1410	399	493536	636.27
M11	Acute Control	21269541	21191438	6.38	6.36	97.14	91.93	453338	439750044	48.33	970.03	1334	394	499553	631.17
M12	Acute Control	23574298	23410387	7.07	7.02	97.23	92.25	445276	438865788	48.36	985.6	1393	393	488804	642.24
M13	Chronic Infection	23803954	23483697	7.14	7.05	97.11	91.92	390291	406167380	47.15	1040.68	1588	400	454564	649.18
M14	Chronic Infection	23670078	23517748	7.1	7.06	97.15	92.02	447563	451902929	47.35	1009.7	1462	397	508486	640.16
M15	Chronic Infection	20224552	20105263	6.07	6.03	96.95	91.53	361360	395846629	47.13	1095.44	1884	409	438556	667.52
M16	Chronic Infection	23823489	23557873	7.15	7.07	97.24	92.22	510620	502253653	47.81	983.62	1400	390	556784	639.59
M17	Chronic Infection	27950897	27764571	8.39	8.33	97.19	92.09	391413	432629183	49.16	1105.3	1798	415	481744	670.16
M18	Chronic Infection	23137304	22933066	6.94	6.88	97.39	92.59	490288	503722408	49.2	1027.4	1574	398	562962	649.5
M19	Chronic Control	22750177	22509789	6.83	6.75	97.12	91.94	473858	469606427	47.63	991.03	1438	390	518523	644.26
M20	Chronic Control	23415901	23290882	7.02	6.99	97.16	92.03	491493	478367320	48.22	973.29	1324	393	535972	635.58
M21	Chronic Control	23270317	23026848	6.98	6.91	97.02	91.71	469030	487149893	47.47	1038.63	1599	402	551279	646.82
M22	Chronic Control	23852970	23695395	7.16	7.11	97.45	92.64	587877	545018946	47.95	927.1	1230	382	608842	623.16
M23	Chronic Control	22225852	22077054	6.67	6.62	97.36	92.47	456181	447741252	47.63	981.5	1363	390	496523	641.42
M24	Chronic Control	23312604	22900690	6.99	6.87	97.39	92.52	507347	493079814	48.13	971.88	1371	387	547473	634.54

## Sheet: ST2
Supplementary Table 2: Quality information and taxonomic annotation of 241 MAGs produced in this study.
MAGs Name	MAG Name2	MAGs information										Taxonomic information
		# of contigs	Genome size (Mb)	Contig N50 (Kb)	Contig N90 (Kb)	% GC content	% Completeness	% Contamination	Quality assessment	# of gene count	SGBs	Kingdom	Phylum	Class	Order	Family	Genus	Species
M13_bin.45	MAG036	341	1.72868	6.111	2.63	69.38	86.07	2.9	Medium-quality	1600	Yes	d__Bacteria	p__Actinobacteriota	c__Coriobacteriia	o__Coriobacteriales	f__Atopobiaceae	g__NM07-P-09	s__NM07-P-09 sp004793665
M13_bin.57	MAG038	14	2.04259	215.257	72.359	58.8	99.19	0	High-quality	1763	No	d__Bacteria	p__Actinobacteriota	c__Coriobacteriia	o__Coriobacteriales	f__Atopobiaceae	g__NM07-P-09	s__NM07-P-09 sp004793925
M14_bin.28	MAG042	7	1.4691	244.318	105.345	58.5	76.61	0	Medium-quality	1271	Yes	d__Bacteria	p__Actinobacteriota	c__Coriobacteriia	o__Coriobacteriales	f__Atopobiaceae	g__NM07-P-09	s__NM07-P-09 sp004793925
M16_bin.9	MAG067	159	1.76692	19.058	4.753	64.03	95.79	0.7	High-quality	1507	Yes	d__Bacteria	p__Actinobacteriota	c__Actinomycetia	o__Actinomycetales	f__Bifidobacteriaceae	g__Bifidobacterium	s__Bifidobacterium globosum
M4_bin.109	MAG177	191	1.75408	12.287	4.572	65.86	93.54	2.42	High-quality	1543	Yes	d__Bacteria	p__Actinobacteriota	c__Coriobacteriia	o__Coriobacteriales	f__Eggerthellaceae	g__D16-63	s__
M4_bin.53	MAG184	102	2.00213	31.492	9.317	60.41	97.94	0.67	High-quality	1723	Yes	d__Bacteria	p__Actinobacteriota	c__Actinomycetia	o__Actinomycetales	f__Bifidobacteriaceae	g__Bifidobacterium	s__Bifidobacterium animalis
M4_bin.94	MAG189	353	1.65791	5.44	2.577	69.67	78.66	0.81	Medium-quality	1532	No	d__Bacteria	p__Actinobacteriota	c__Coriobacteriia	o__Coriobacteriales	f__Atopobiaceae	g__NM07-P-09	s__NM07-P-09 sp004793665
M5_bin.28	MAG192	43	2.00267	85.311	23.309	63.56	99.78	0.55	High-quality	1753	Yes	d__Bacteria	p__Actinobacteriota	c__Coriobacteriia	o__Coriobacteriales	f__Eggerthellaceae	g__ZJ304	s__
M6_bin.14	MAG204	403	2.07364	6.236	2.685	65.38	84.45	2.15	Medium-quality	1820	Yes	d__Bacteria	p__Actinobacteriota	c__Coriobacteriia	o__Coriobacteriales	f__Eggerthellaceae	g__Adlercreutzia	s__Adlercreutzia mucosicola
M1_bin.101	MAG001	124	4.21651	63.439	16.922	42.31	94.74	1.13	High-quality	3447	No	d__Bacteria	p__Bacteroidota	c__Bacteroidia	o__Bacteroidales	f__Bacteroidaceae	g__Phocaeicola	s__Phocaeicola vulgatus
M1_bin.3	MAG004	217	1.97782	13.919	3.777	55.67	82.69	3.3	Medium-quality	1730	No	d__Bacteria	p__Bacteroidota	c__Bacteroidia	o__Bacteroidales	f__Muribaculaceae	g__CAG-873	s__CAG-873 sp009775265
M1_bin.46	MAG008	286	3.35872	22.81	4.347	47.32	89.63	1.91	Medium-quality	2834	Yes	d__Bacteria	p__Bacteroidota	c__Bacteroidia	o__Bacteroidales	f__Bacteroidaceae	g__Bacteroides	s__Bacteroides sp002491635
M1_bin.70	MAG013	53	2.00952	60.3	17.448	52.2	83.21	0	Medium-quality	1724	Yes	d__Bacteria	p__Bacteroidota	c__Bacteroidia	o__Bacteroidales	f__Muribaculaceae	g__CAG-485	s__CAG-485 sp002361215
M11_bin.20	MAG022	53	2.49952	80.9	24.256	51.11	96.42	2.64	High-quality	2011	No	d__Bacteria	p__Bacteroidota	c__Bacteroidia	o__Bacteroidales	f__Muribaculaceae	g__UBA7173	s__UBA7173 sp001689485
M11_bin.27	MAG023	45	2.09422	68.975	23.196	54.64	72.41	0	Medium-quality	1719	No	d__Bacteria	p__Bacteroidota	c__Bacteroidia	o__Bacteroidales	f__Muribaculaceae	g__CAG-873	s__CAG-873 sp009775275
M11_bin.40	MAG024	336	1.95617	7.007	2.926	48.5	78	1.13	Medium-quality	1697	No	d__Bacteria	p__Bacteroidota	c__Bacteroidia	o__Bacteroidales	f__Muribaculaceae	g__CAG-485	s__CAG-485 sp009775365
M12_bin.72	MAG031	55	2.11921	58.272	17.694	51	85.85	3.71	Medium-quality	1905	Yes	d__Bacteria	p__Bacteroidota	c__Bacteroidia	o__Bacteroidales	f__Muribaculaceae	g__Paramuribaculum	s__Paramuribaculum sp001689565
M13_bin.23	MAG032	194	1.79224	12.911	4.23	55.94	78.74	1.26	Medium-quality	1517	No	d__Bacteria	p__Bacteroidota	c__Bacteroidia	o__Bacteroidales	f__Muribaculaceae	g__Paramuribaculum	s__Paramuribaculum intestinale
M13_bin.53	MAG037	327	1.6384	6.085	2.724	51.01	73.79	2.45	Medium-quality	1582	No	d__Bacteria	p__Bacteroidota	c__Bacteroidia	o__Bacteroidales	f__Muribaculaceae	g__Paramuribaculum	s__Paramuribaculum sp001689565
M14_bin.45	MAG044	372	1.86438	5.678	2.683	51.02	76.56	2.58	Medium-quality	1573	No	d__Bacteria	p__Bacteroidota	c__Bacteroidia	o__Bacteroidales	f__Muribaculaceae	g__Muribaculum	s__Muribaculum sp002492595
M14_bin.50	MAG046	30	1.92789	94.533	33.101	53.09	90.94	0.38	High-quality	1619	Yes	d__Bacteria	p__Bacteroidota	c__Bacteroidia	o__Bacteroidales	f__Muribaculaceae	g__UBA3263	s__UBA3263 sp001689615
M14_bin.60	MAG049	35	1.6947	70.055	26.636	63.52	91.35	0.96	High-quality	1470	Yes	d__Bacteria	p__Bacteroidota	c__Bacteroidia	o__Bacteroidales	f__Rikenellaceae	g__Alistipes	s__Alistipes sp009774895
M14_bin.64	MAG050	63	1.85686	51.988	12.855	59.28	95.51	0.48	High-quality	1631	Yes	d__Bacteria	p__Bacteroidota	c__Bacteroidia	o__Bacteroidales	f__Rikenellaceae	g__Tidjanibacter	s__
M15_bin.25	MAG053	378	2.32032	7.749	2.959	48.88	81.41	4.4	Medium-quality	1995	No	d__Bacteria	p__Bacteroidota	c__Bacteroidia	o__Bacteroidales	f__Muribaculaceae	g__Muribaculum	s__Muribaculum sp002358615
M15_bin.45	MAG056	299	1.51818	5.617	2.551	58.15	73.85	2.67	Medium-quality	1315	Yes	d__Bacteria	p__Bacteroidota	c__Bacteroidia	o__Bacteroidales	f__Rikenellaceae	g__Alistipes	s__Alistipes sp002362235
M15_bin.75	MAG059	77	2.19439	52.736	14.237	48	73.4	0.75	Medium-quality	1845	Yes	d__Bacteria	p__Bacteroidota	c__Bacteroidia	o__Bacteroidales	f__Muribaculaceae	g__CAG-485	s__CAG-485 sp002362485
M16_bin.13	MAG061	34	2.12623	88.009	32.452	57.95	90.87	0.96	High-quality	1845	Yes	d__Bacteria	p__Bacteroidota	c__Bacteroidia	o__Bacteroidales	f__Rikenellaceae	g__Alistipes	s__
M16_bin.14	MAG062	25	1.68391	99.039	38.932	60.76	82.21	0.24	Medium-quality	1379	Yes	d__Bacteria	p__Bacteroidota	c__Bacteroidia	o__Bacteroidales	f__Rikenellaceae	g__Alistipes	s__
M16_bin.17	MAG063	94	2.40784	36.2	13.617	50.32	72.7	0.38	Medium-quality	1994	Yes	d__Bacteria	p__Bacteroidota	c__Bacteroidia	o__Bacteroidales	f__Muribaculaceae	g__CAG-485	s__CAG-485 sp009775375
M16_bin.71	MAG064	85	3.53015	73.922	16.579	45.49	98	0.19	High-quality	2945	Yes	d__Bacteria	p__Bacteroidota	c__Bacteroidia	o__Bacteroidales	f__Tannerellaceae	g__Parabacteroides	s__
M17_bin.2	MAG071	84	1.99466	36.065	11.984	54.17	80.06	0.38	Medium-quality	1706	Yes	d__Bacteria	p__Bacteroidota	c__Bacteroidia	o__Bacteroidales	f__Muribaculaceae	g__CAG-873	s__CAG-873 sp009775265
M17_bin.29	MAG073	135	2.37079	24.786	8.412	51.92	92.74	1.13	High-quality	2056	Yes	d__Bacteria	p__Bacteroidota	c__Bacteroidia	o__Bacteroidales	f__Muribaculaceae	g__CAG-873	s__
M17_bin.31	MAG074	253	2.4793	14.572	4.438	48.74	89.61	2.64	Medium-quality	2064	Yes	d__Bacteria	p__Bacteroidota	c__Bacteroidia	o__Bacteroidales	f__Muribaculaceae	g__Muribaculum	s__Muribaculum sp002358615
M17_bin.72	MAG078	378	1.76629	5.065	2.551	47.35	71.99	0.63	Medium-quality	1474	No	d__Bacteria	p__Bacteroidota	c__Bacteroidia	o__Bacteroidales	f__UBA932	g__RC9	s__RC9 sp009774765
M17_bin.93	MAG084	235	1.38501	6.974	2.844	59.53	73.31	1.59	Medium-quality	1261	No	d__Bacteria	p__Bacteroidota	c__Bacteroidia	o__Bacteroidales	f__Rikenellaceae	g__Tidjanibacter	s__
M18_bin.52	MAG088	85	1.95398	32.429	12.155	51.94	78.93	1.89	Medium-quality	1544	Yes	d__Bacteria	p__Bacteroidota	c__Bacteroidia	o__Bacteroidales	f__Muribaculaceae	g__CAG-485	s__CAG-485 sp002491945
M19_bin.17	MAG096	202	1.52528	10.141	3.393	53.9	79.58	4.21	Medium-quality	1315	No	d__Bacteria	p__Bacteroidota	c__Bacteroidia	o__Bacteroidales	f__Muribaculaceae	g__CAG-485	s__CAG-485 sp002361155
M19_bin.42	MAG098	244	1.28086	6.087	2.709	65.02	76.47	1.44	Medium-quality	1129	No	d__Bacteria	p__Bacteroidota	c__Bacteroidia	o__Bacteroidales	f__Rikenellaceae	g__Alistipes	s__Alistipes sp009774895
M2_bin.12	MAG102	421	2.41833	7.697	2.751	46.76	70.9	2.56	Medium-quality	2034	No	d__Bacteria	p__Bacteroidota	c__Bacteroidia	o__Bacteroidales	f__Tannerellaceae	g__Parabacteroides	s__
M2_bin.26	MAG103	78	2.48009	44.671	17.323	50.07	92.1	1.51	High-quality	2099	Yes	d__Bacteria	p__Bacteroidota	c__Bacteroidia	o__Bacteroidales	f__Muribaculaceae	g__CAG-873	s__CAG-873 sp001689415
M2_bin.34	MAG105	36	2.60696	116.396	32.431	50.03	95.28	0	High-quality	2246	Yes	d__Bacteria	p__Bacteroidota	c__Bacteroidia	o__Bacteroidales	f__Muribaculaceae	g__Muribaculum	s__Muribaculum sp002492595
M2_bin.38	MAG106	168	2.46986	24.748	6.787	48.06	93.31	1.13	High-quality	2095	Yes	d__Bacteria	p__Bacteroidota	c__Bacteroidia	o__Bacteroidales	f__Muribaculaceae	g__CAG-485	s__CAG-485 sp009775365
M2_bin.49	MAG109	411	2.07914	5.883	2.781	54.19	72.76	2.48	Medium-quality	1712	Yes	d__Bacteria	p__Bacteroidota	c__Bacteroidia	o__Bacteroidales	f__Muribaculaceae	g__Duncaniella	s__
M2_bin.55	MAG110	61	3.38214	89.522	26.994	47.33	82.61	0.5	Medium-quality	2780	Yes	d__Bacteria	p__Bacteroidota	c__Bacteroidia	o__Bacteroidales	f__Muribaculaceae	g__CAG-485	s__CAG-485 sp002493045
M2_bin.56	MAG111	378	2.02792	6.609	2.672	52.38	87.13	3.85	Medium-quality	1711	Yes	d__Bacteria	p__Bacteroidota	c__Bacteroidia	o__Bacteroidales	f__Muribaculaceae	g__CAG-873	s__
M2_bin.58	MAG112	81	2.22449	36.786	15.466	53.36	96.04	0.38	High-quality	1864	Yes	d__Bacteria	p__Bacteroidota	c__Bacteroidia	o__Bacteroidales	f__Muribaculaceae	g__CAG-873	s__
M2_bin.74	MAG115	46	2.27317	79.327	27.527	47.7	93.93	0.74	High-quality	1915	Yes	d__Bacteria	p__Bacteroidota	c__Bacteroidia	o__Bacteroidales	f__Bacteroidaceae	g__Prevotellamassilia	s__Prevotellamassilia sp002933955
M2_bin.75	MAG116	34	2.74469	126.701	45.517	48.22	91.48	0.94	High-quality	2317	Yes	d__Bacteria	p__Bacteroidota	c__Bacteroidia	o__Bacteroidales	f__Bacteroidaceae	g__Prevotella	s__Prevotella sp900545525
M2_bin.78	MAG117	33	2.12514	98.109	28.17	48.32	77.78	0	Medium-quality	1765	Yes	d__Bacteria	p__Bacteroidota	c__Bacteroidia	o__Bacteroidales	f__Bacteroidaceae	g__Prevotella	s__Prevotella sp002933775
M2_bin.80	MAG118	366	3.17511	11.857	3.818	43.42	91.44	2.96	High-quality	2687	Yes	d__Bacteria	p__Bacteroidota	c__Bacteroidia	o__Bacteroidales	f__Marinifilaceae	g__Odoribacter	s__
M2_bin.87	MAG119	13	2.06867	204.709	70.703	63.9	92.55	0.48	High-quality	1722	Yes	d__Bacteria	p__Bacteroidota	c__Bacteroidia	o__Bacteroidales	f__Rikenellaceae	g__Alistipes	s__
M20_bin.103	MAG122	114	2.47847	29.47	11.615	47.01	96.43	0.98	High-quality	1992	Yes	d__Bacteria	p__Bacteroidota	c__Bacteroidia	o__Bacteroidales	f__UBA932	g__RC9	s__RC9 sp009774765
M20_bin.20	MAG124	57	2.42129	65.084	20.4	51.47	90	1.7	High-quality	2014	Yes	d__Bacteria	p__Bacteroidota	c__Bacteroidia	o__Bacteroidales	f__Muribaculaceae	g__Muribaculum	s__Muribaculum intestinale
M20_bin.31	MAG125	402	4.86384	25.954	4.088	45.95	86.98	4.09	Medium-quality	4273	No	d__Bacteria	p__Bacteroidota	c__Bacteroidia	o__Bacteroidales	f__Muribaculaceae	g__CAG-485	s__CAG-485 sp002493045
M20_bin.38	MAG127	96	2.3216	41.634	10.13	52.72	91.81	2.48	High-quality	1885	Yes	d__Bacteria	p__Bacteroidota	c__Bacteroidia	o__Bacteroidales	f__Muribaculaceae	g__Duncaniella	s__Duncaniella muris
M20_bin.41	MAG128	351	2.01363	6.739	3.003	48.55	79.76	3.02	Medium-quality	1747	No	d__Bacteria	p__Bacteroidota	c__Bacteroidia	o__Bacteroidales	f__Muribaculaceae	g__CAG-485	s__CAG-485 sp009775365
M20_bin.66	MAG130	303	1.61727	6.461	2.768	52.89	71.54	1.25	Medium-quality	1425	No	d__Bacteria	p__Bacteroidota	c__Bacteroidia	o__Bacteroidales	f__Muribaculaceae	g__CAG-485	s__CAG-485 sp002361215
M20_bin.80	MAG131	32	2.75174	127.482	42.71	44.51	100	0.54	High-quality	2362	Yes	d__Bacteria	p__Bacteroidota	c__Bacteroidia	o__Bacteroidales	f__Marinifilaceae	g__Odoribacter	s__
M21_bin.22	MAG135	35	1.78381	78.473	26.624	54.94	71.51	0	Medium-quality	1458	Yes	d__Bacteria	p__Bacteroidota	c__Bacteroidia	o__Bacteroidales	f__Muribaculaceae	g__CAG-873	s__CAG-873 sp009775275
M21_bin.7	MAG144	11	1.41428	732.369	91.699	54.89	73.96	0	Medium-quality	1264	Yes	d__Bacteria	p__Bacteroidota	c__Bacteroidia	o__Bacteroidales	f__Rikenellaceae	g__Alistipes	s__Alistipes sp003979135
M22_bin.38	MAG149	114	1.90588	26.699	8.056	55.1	95.95	1.46	High-quality	1721	No	d__Bacteria	p__Bacteroidota	c__Bacteroidia	o__Bacteroidales	f__Rikenellaceae	g__Alistipes	s__Alistipes sp003979135
M23_bin.52	MAG154	90	1.6806	28.612	8.577	64.01	94.23	1.44	High-quality	1479	No	d__Bacteria	p__Bacteroidota	c__Bacteroidia	o__Bacteroidales	f__Rikenellaceae	g__Alistipes	s__Alistipes sp009774895
M23_bin.76	MAG157	49	2.70589	82.005	28.595	50.2	98.68	0	High-quality	2348	No	d__Bacteria	p__Bacteroidota	c__Bacteroidia	o__Bacteroidales	f__Muribaculaceae	g__Muribaculum	s__Muribaculum sp002492595
M23_bin.85	MAG158	521	3.2708	8.26	2.956	47.4	72.12	2.28	Medium-quality	2841	No	d__Bacteria	p__Bacteroidota	c__Bacteroidia	o__Bacteroidales	f__Muribaculaceae	g__CAG-485	s__CAG-485 sp002493045
M3_bin.16	MAG165	61	1.88527	38.354	13.999	57.14	81.07	0	Medium-quality	1481	Yes	d__Bacteria	p__Bacteroidota	c__Bacteroidia	o__Bacteroidales	f__Muribaculaceae	g__UBA7173	s__UBA7173 sp001689685
M3_bin.64	MAG173	52	2.29992	65.328	19.156	54.49	97.17	0.38	High-quality	1917	Yes	d__Bacteria	p__Bacteroidota	c__Bacteroidia	o__Bacteroidales	f__Muribaculaceae	g__CAG-873	s__CAG-873 sp009775225
M3_bin.73	MAG174	119	2.89279	35.534	13.722	49.15	84.28	0.38	Medium-quality	2419	No	d__Bacteria	p__Bacteroidota	c__Bacteroidia	o__Bacteroidales	f__Muribaculaceae	g__CAG-485	s__CAG-485 sp009775375
M4_bin.65	MAG185	54	2.40777	61.995	24.376	53.97	77.55	0	Medium-quality	1916	Yes	d__Bacteria	p__Bacteroidota	c__Bacteroidia	o__Bacteroidales	f__Muribaculaceae	g__CAG-873	s__CAG-873 sp001689665
M5_bin.64	MAG198	34	1.90773	107.25	25.706	50.46	79.06	0	Medium-quality	1584	Yes	d__Bacteria	p__Bacteroidota	c__Bacteroidia	o__Bacteroidales	f__Muribaculaceae	g__UBA7173	s__UBA7173 sp001689485
M5_bin.99	MAG203	193	1.84034	12.303	4.735	53.47	74.09	1.7	Medium-quality	1495	No	d__Bacteria	p__Bacteroidota	c__Bacteroidia	o__Bacteroidales	f__Muribaculaceae	g__Duncaniella	s__Duncaniella muris
M6_bin.22	MAG206	264	2.27204	11.23	4.148	52.31	81.43	2.7	Medium-quality	1790	Yes	d__Bacteria	p__Bacteroidota	c__Bacteroidia	o__Bacteroidales	f__Muribaculaceae	g__UBA7173	s__
M6_bin.29	MAG207	123	4.76484	78.698	20.803	42.05	96.98	0.19	High-quality	4081	Yes	d__Bacteria	p__Bacteroidota	c__Bacteroidia	o__Bacteroidales	f__Bacteroidaceae	g__Phocaeicola	s__Phocaeicola vulgatus
M6_bin.38	MAG209	27	2.14044	105.954	32.669	53.68	81.18	0	Medium-quality	1682	Yes	d__Bacteria	p__Bacteroidota	c__Bacteroidia	o__Bacteroidales	f__Muribaculaceae	g__Duncaniella	s__Duncaniella sp001689575
M6_bin.6	MAG211	41	2.08048	70.907	23.698	52.45	86.36	0.19	Medium-quality	1671	Yes	d__Bacteria	p__Bacteroidota	c__Bacteroidia	o__Bacteroidales	f__Muribaculaceae	g__UBA7173	s__UBA7173 sp013316535
M6_bin.73	MAG214	84	2.17327	45.98	12.871	55.22	96.42	3.77	High-quality	1820	Yes	d__Bacteria	p__Bacteroidota	c__Bacteroidia	o__Bacteroidales	f__Muribaculaceae	g__Paramuribaculum	s__Paramuribaculum intestinale
M7_bin.26	MAG216	69	2.67571	81.793	22.314	48.53	85.47	0.75	Medium-quality	2249	No	d__Bacteria	p__Bacteroidota	c__Bacteroidia	o__Bacteroidales	f__Muribaculaceae	g__Duncaniella	s__Duncaniella dubosii
M7_bin.69	MAG219	55	1.60125	44.164	14.941	53.17	73.58	0.38	Medium-quality	1371	No	d__Bacteria	p__Bacteroidota	c__Bacteroidia	o__Bacteroidales	f__Muribaculaceae	g__CAG-485	s__CAG-485 sp002361155
M7_bin.93	MAG222	387	1.8099	5.053	2.719	52.83	77.76	4.47	Medium-quality	1558	No	d__Bacteria	p__Bacteroidota	c__Bacteroidia	o__Bacteroidales	f__Muribaculaceae	g__CAG-873	s__
M8_bin.22	MAG224	66	2.54553	82.82	22.945	49.16	80.38	1.89	Medium-quality	2113	Yes	d__Bacteria	p__Bacteroidota	c__Bacteroidia	o__Bacteroidales	f__Muribaculaceae	g__Duncaniella	s__Duncaniella dubosii
M8_bin.23	MAG225	113	1.81912	24.082	7.228	55	84.53	1.32	Medium-quality	1552	No	d__Bacteria	p__Bacteroidota	c__Bacteroidia	o__Bacteroidales	f__Muribaculaceae	g__Paramuribaculum	s__Paramuribaculum intestinale
M8_bin.26	MAG227	11	1.99365	368.184	88.572	59.14	97.12	0	High-quality	1741	Yes	d__Bacteria	p__Bacteroidota	c__Bacteroidia	o__Bacteroidales	f__Rikenellaceae	g__Alistipes	s__Alistipes sp002428825
M8_bin.39	MAG228	75	2.15806	42.179	14.83	53.64	81.32	1.13	Medium-quality	1786	Yes	d__Bacteria	p__Bacteroidota	c__Bacteroidia	o__Bacteroidales	f__Muribaculaceae	g__Paramuribaculum	s__Paramuribaculum sp001689535
M8_bin.46	MAG230	292	1.33228	5.269	2.514	56.07	77.16	0.03	Medium-quality	1200	No	d__Bacteria	p__Bacteroidota	c__Bacteroidia	o__Bacteroidales	f__Rikenellaceae	g__Alistipes	s__Alistipes sp003979135
M8_bin.68	MAG231	39	2.54878	100.182	32.943	58.08	93.02	0.5	High-quality	2169	Yes	d__Bacteria	p__Bacteroidota	c__Bacteroidia	o__Bacteroidales	f__Muribaculaceae	g__Duncaniella	s__Duncaniella sp001689495
M8_bin.75	MAG232	36	2.15504	120.542	31.023	55.37	97.36	0.38	High-quality	1838	Yes	d__Bacteria	p__Bacteroidota	c__Bacteroidia	o__Bacteroidales	f__Muribaculaceae	g__CAG-873	s__CAG-873 sp002490635
M8_bin.77	MAG233	58	1.9583	46.188	18.027	52.65	91.76	0.38	High-quality	1653	Yes	d__Bacteria	p__Bacteroidota	c__Bacteroidia	o__Bacteroidales	f__Muribaculaceae	g__CAG-485	s__CAG-485 sp002361155
M9_bin.30	MAG239	89	1.61929	28.047	8.995	54.15	70.38	1.89	Medium-quality	1388	No	d__Bacteria	p__Bacteroidota	c__Bacteroidia	o__Bacteroidales	f__Muribaculaceae	g__Paramuribaculum	s__Paramuribaculum intestinale
M2_bin.40	MAG108	190	1.56586	9.78	4.203	30.4	97.33	0.37	High-quality	1618	Yes	d__Bacteria	p__Campylobacterota	c__Campylobacteria	o__Campylobacterales	f__Campylobacteraceae	g__Campylobacter_D	s__Campylobacter_D jejuni
M3_bin.47	MAG168	48	1.91047	82.694	18.695	34.5	89.74	0.85	Medium-quality	1916	Yes	d__Bacteria	p__Cyanobacteria	c__Vampirovibrionia	o__Gastranaerophilales	f__Gastranaerophilaceae	g__Zag111	s__
M23_bin.11	MAG152	91	2.14169	42.522	13.132	31.12	93.05	2.59	High-quality	1972	Yes	d__Bacteria	p__Deferribacterota	c__Deferribacteres	o__Deferribacterales	f__Mucispirillaceae	g__Mucispirillum	s__Mucispirillum schaedleri
M3_bin.41	MAG167	371	1.41781	3.862	2.343	31.22	71.85	2.08	Medium-quality	1301	No	d__Bacteria	p__Deferribacterota	c__Deferribacteres	o__Deferribacterales	f__Mucispirillaceae	g__Mucispirillum	s__Mucispirillum schaedleri
M1_bin.30	MAG005	54	2.10116	73.43	21.935	53.33	77.51	0	Medium-quality	1996	Yes	d__Bacteria	p__Desulfobacterota	c__Desulfovibrionia	o__Desulfovibrionales	f__Desulfovibrionaceae	g__Desulfovibrio	s__Desulfovibrio sp009773975
M10_bin.16	MAG016	378	1.90057	5.844	2.555	53.34	75.52	0.59	Medium-quality	1979	No	d__Bacteria	p__Desulfobacterota	c__Desulfovibrionia	o__Desulfovibrionales	f__Desulfovibrionaceae	g__Desulfovibrio	s__Desulfovibrio sp009773975
M8_bin.25	MAG226	58	2.65539	85.434	19.735	61.02	91.72	0	High-quality	2355	Yes	d__Bacteria	p__Desulfobacterota	c__Desulfovibrionia	o__Desulfovibrionales	f__Desulfovibrionaceae	g__Bilophila	s__
M1_bin.7	MAG012	324	1.41695	4.814	2.488	38.7	80.28	2.36	Medium-quality	1349	Yes	d__Bacteria	p__Firmicutes	c__Bacilli	o__Lactobacillales	f__Lactobacillaceae	g__Limosilactobacillus	s__Limosilactobacillus reuteri_D
M10_bin.89	MAG020	172	1.67032	14.168	4.914	38.91	91.85	2.36	High-quality	1565	Yes	d__Bacteria	p__Firmicutes	c__Bacilli	o__Lactobacillales	f__Lactobacillaceae	g__Limosilactobacillus	s__Limosilactobacillus reuteri
M11_bin.74	MAG027	28	1.68984	122.052	31.978	30.75	98.67	1.44	High-quality	1637	Yes	d__Bacteria	p__Firmicutes	c__Bacilli	o__Acholeplasmatales	f__Anaeroplasmataceae	g__UMGS268	s__
M13_bin.27	MAG033	15	1.97479	256.635	71.278	26.54	94.38	3.37	High-quality	2066	Yes	d__Bacteria	p__Firmicutes	c__Bacilli	o__RF39	f__UBA660	g__UBA11963	s__
M13_bin.31	MAG034	18	1.50173	213.378	57.075	34.33	77.26	1.94	Medium-quality	1456	No	d__Bacteria	p__Firmicutes	c__Bacilli	o__Lactobacillales	f__Lactobacillaceae	g__Lactobacillus	s__Lactobacillus johnsonii
M14_bin.71	MAG051	117	1.98187	31.581	6.741	37.05	71.45	1.47	Medium-quality	1880	Yes	d__Bacteria	p__Firmicutes	c__Bacilli	o__Haloplasmatales_A	f__Turicibacteraceae	g__Turicibacter	s__Turicibacter sp002311155
M17_bin.26	MAG072	23	1.83897	315.182	58.914	34.19	89.66	0.97	Medium-quality	1814	Yes	d__Bacteria	p__Firmicutes	c__Bacilli	o__Lactobacillales	f__Lactobacillaceae	g__Lactobacillus	s__Lactobacillus johnsonii
M17_bin.40	MAG075	82	1.95316	36.633	11.682	55.33	90.57	1.35	High-quality	1927	Yes	d__Bacteria	p__Firmicutes	c__Bacilli	o__Erysipelotrichales	f__Erysipelotrichaceae	g__Faecalibaculum	s__Faecalibaculum rodentium
M17_bin.77	MAG079	277	1.45803	6.014	2.626	40.43	74.89	0.79	Medium-quality	1363	No	d__Bacteria	p__Firmicutes	c__Bacilli	o__Lactobacillales	f__Lactobacillaceae	g__Ligilactobacillus	s__Ligilactobacillus murinus
M18_bin.73	MAG090	386	2.16922	6.685	2.757	25.93	76.48	3.51	Medium-quality	2216	Yes	d__Bacteria	p__Firmicutes	c__Bacilli	o__RF39	f__UBA660	g__UMGS1045	s__
M19_bin.96	MAG099	84	1.96058	38.506	12.753	40.07	94.36	0.52	High-quality	1974	Yes	d__Bacteria	p__Firmicutes	c__Bacilli	o__Lactobacillales	f__Lactobacillaceae	g__Ligilactobacillus	s__Ligilactobacillus murinus
M2_bin.33	MAG104	74	1.5528	33.628	10.267	28.19	83.56	1.12	Medium-quality	1622	Yes	d__Bacteria	p__Firmicutes	c__Bacilli	o__RF39	f__UBA660	g__CAG-582	s__
M21_bin.50	MAG142	268	2.17002	9.645	4.001	38.35	94.65	3.46	High-quality	2102	No	d__Bacteria	p__Firmicutes	c__Bacilli	o__Lactobacillales	f__Lactobacillaceae	g__Limosilactobacillus	s__Limosilactobacillus reuteri
M21_bin.65	MAG143	66	1.3734	36.556	9.355	35.72	83.73	0.06	Medium-quality	1364	No	d__Bacteria	p__Firmicutes	c__Bacilli	o__Lactobacillales	f__Lactobacillaceae	g__Lactobacillus	s__Lactobacillus intestinalis
M3_bin.48	MAG169	105	1.75059	24.383	8.263	40.38	93.14	1.31	High-quality	1715	No	d__Bacteria	p__Firmicutes	c__Bacilli	o__Lactobacillales	f__Lactobacillaceae	g__Ligilactobacillus	s__Ligilactobacillus murinus
M4_bin.84	MAG186	11	1.15709	251.929	57.481	34.08	70.28	0	Medium-quality	1137	No	d__Bacteria	p__Firmicutes	c__Bacilli	o__Lactobacillales	f__Lactobacillaceae	g__Lactobacillus	s__Lactobacillus johnsonii
M4_bin.86	MAG187	60	1.1802	40.603	10.503	35.24	73.3	0.13	Medium-quality	1187	Yes	d__Bacteria	p__Firmicutes	c__Bacilli	o__Lactobacillales	f__Lactobacillaceae	g__Lactobacillus	s__Lactobacillus intestinalis
M6_bin.15	MAG205	141	1.88277	21.432	5.932	40.23	86.51	1.31	Medium-quality	1797	No	d__Bacteria	p__Firmicutes	c__Bacilli	o__Lactobacillales	f__Lactobacillaceae	g__Ligilactobacillus	s__Ligilactobacillus murinus
M8_bin.13	MAG223	31	1.82943	183.393	28.92	34.55	89.07	2.08	Medium-quality	1812	No	d__Bacteria	p__Firmicutes	c__Bacilli	o__Lactobacillales	f__Lactobacillaceae	g__Lactobacillus	s__
M8_bin.40	MAG229	49	2.47685	79.124	25.897	50.89	90.12	2.02	High-quality	2474	Yes	d__Bacteria	p__Firmicutes	c__Bacilli	o__Erysipelotrichales	f__Erysipelotrichaceae	g__Dubosiella	s__Dubosiella sp004793885
M8_bin.86	MAG235	339	1.37764	4.248	2.311	38.9	70.99	0.82	Medium-quality	1300	No	d__Bacteria	p__Firmicutes	c__Bacilli	o__Lactobacillales	f__Lactobacillaceae	g__Limosilactobacillus	s__Limosilactobacillus reuteri
M9_bin.31	MAG240	350	1.58609	5.05	2.489	38.91	88.39	4.53	Medium-quality	1490	No	d__Bacteria	p__Firmicutes	c__Bacilli	o__Lactobacillales	f__Lactobacillaceae	g__Limosilactobacillus	s__Limosilactobacillus reuteri
M1_bin.17	MAG002	196	1.87753	13.878	4.517	45.7	83.5	0	Medium-quality	1767	No	d__Bacteria	p__Firmicutes_A	c__Clostridia	o__Oscillospirales	f__Ruminococcaceae	g__Anaerotruncus	s__Anaerotruncus sp003612625
M1_bin.20	MAG003	40	1.81615	96.201	21.808	44.14	87.25	0	Medium-quality	1648	Yes	d__Bacteria	p__Firmicutes_A	c__Clostridia	o__Oscillospirales	f__Ruminococcaceae	g__Ruminococcus	s__Ruminococcus sp002362135
M1_bin.32	MAG006	229	2.28575	14.111	4.714	44.52	76.31	1.53	Medium-quality	1943	Yes	d__Bacteria	p__Firmicutes_A	c__Clostridia	o__Lachnospirales	f__Lachnospiraceae	g__Kineothrix	s__
M1_bin.37	MAG007	159	2.44301	22.055	7.003	55.43	90.6	0.89	High-quality	2288	Yes	d__Bacteria	p__Firmicutes_A	c__Clostridia	o__Oscillospirales	f__Ruminococcaceae	g__Anaerotruncus	s__Anaerotruncus sp000403395
M1_bin.56	MAG009	393	4.04491	17.022	4.468	45.63	94.18	4.7	High-quality	4025	No	d__Bacteria	p__Firmicutes_A	c__Clostridia	o__Oscillospirales	f__Ruminococcaceae	g__	s__
M1_bin.60	MAG010	100	4.63859	84.033	22.224	47.63	93.56	4.02	High-quality	4314	No	d__Bacteria	p__Firmicutes_A	c__Clostridia	o__Lachnospirales	f__Lachnospiraceae	g__COE1	s__COE1 sp009774245
M1_bin.63	MAG011	61	3.72914	103.806	34.628	49.97	94.71	1.92	High-quality	3442	Yes	d__Bacteria	p__Firmicutes_A	c__Clostridia	o__Lachnospirales	f__Lachnospiraceae	g__UBA3282	s__
M1_bin.89	MAG014	57	3.59884	83.04	33.446	45.79	97.13	1.32	High-quality	3276	Yes	d__Bacteria	p__Firmicutes_A	c__Clostridia	o__Lachnospirales	f__Lachnospiraceae	g__UBA3282	s__
M1_bin.90	MAG015	17	1.53866	160.691	44.335	27.37	81.37	0.78	Medium-quality	1706	Yes	d__Bacteria	p__Firmicutes_A	c__Clostridia	o__TANB77	f__CAG-508	g__HGM13634	s__
M10_bin.49	MAG017	54	3.5618	101.339	33.409	48.66	93.96	1.93	High-quality	3289	Yes	d__Bacteria	p__Firmicutes_A	c__Clostridia	o__Lachnospirales	f__Lachnospiraceae	g__UBA3282	s__
M10_bin.67	MAG018	70	3.05951	95.886	23.127	45.01	87.02	0.67	Medium-quality	2748	Yes	d__Bacteria	p__Firmicutes_A	c__Clostridia	o__Lachnospirales	f__Lachnospiraceae	g__Eubacterium_F	s__
M10_bin.71	MAG019	115	3.90666	55.623	20.594	45.69	92.87	2.47	High-quality	3381	Yes	d__Bacteria	p__Firmicutes_A	c__Clostridia	o__Lachnospirales	f__Lachnospiraceae	g__COE1	s__
M11_bin.1	MAG021	447	2.60891	7.115	2.984	47.25	74.27	2.34	Medium-quality	2303	No	d__Bacteria	p__Firmicutes_A	c__Clostridia	o__Lachnospirales	f__Lachnospiraceae	g__ASTD01	s__ASTD01 sp009774295
M11_bin.42	MAG025	433	2.9928	9.289	3.272	46.78	87.01	3.22	Medium-quality	2637	No	d__Bacteria	p__Firmicutes_A	c__Clostridia	o__Lachnospirales	f__Lachnospiraceae	g__UBA3282	s__
M11_bin.73	MAG026	24	2.60879	188.056	43.405	45.4	95.97	0.34	High-quality	2462	Yes	d__Bacteria	p__Firmicutes_A	c__Clostridia	o__Lachnospirales	f__Lachnospiraceae	g__CAG-632	s__
M12_bin.27	MAG028	146	2.81745	55.562	7.051	42.85	83.38	0.31	Medium-quality	2603	Yes	d__Bacteria	p__Firmicutes_A	c__Clostridia	o__Lachnospirales	f__Lachnospiraceae	g__1XD42-69	s__
M12_bin.48	MAG029	156	2.89802	28.79	9.608	46.71	87.93	2.14	Medium-quality	2622	No	d__Bacteria	p__Firmicutes_A	c__Clostridia	o__Lachnospirales	f__Lachnospiraceae	g__ASTD01	s__ASTD01 sp009774295
M12_bin.52	MAG030	183	1.61021	12.717	3.992	38.1	88.04	0.67	Medium-quality	1516	Yes	d__Bacteria	p__Firmicutes_A	c__Clostridia	o__Oscillospirales	f__Acutalibacteraceae	g__Eubacterium_R	s__Eubacterium_R sp011958665
M13_bin.41	MAG035	326	3.29129	14.086	4.989	48.85	90.32	2.31	High-quality	2782	Yes	d__Bacteria	p__Firmicutes_A	c__Clostridia	o__Lachnospirales	f__Lachnospiraceae	g__UBA3282	s__
M13_bin.64	MAG039	30	1.90325	109.828	28.644	38.32	89.93	0	Medium-quality	1881	Yes	d__Bacteria	p__Firmicutes_A	c__Clostridia	o__Oscillospirales	f__Acutalibacteraceae	g__Eubacterium_R	s__Eubacterium_R sp009774735
M14_bin.10	MAG040	147	4.10231	60.614	15.235	39.09	96.44	1.82	High-quality	3755	Yes	d__Bacteria	p__Firmicutes_A	c__Clostridia	o__Lachnospirales	f__Lachnospiraceae	g__COE1	s__
M14_bin.25	MAG041	139	2.94957	34.471	11.214	46.85	83.78	1.85	Medium-quality	2657	Yes	d__Bacteria	p__Firmicutes_A	c__Clostridia	o__Lachnospirales	f__Lachnospiraceae	g__ASTD01	s__ASTD01 sp009774295
M14_bin.30	MAG043	153	3.64862	52.608	12.665	40.75	81.03	2.49	Medium-quality	3461	Yes	d__Bacteria	p__Firmicutes_A	c__Clostridia	o__Lachnospirales	f__Lachnospiraceae	g__CAG-95	s__CAG-95 sp000403495
M14_bin.47	MAG045	43	3.46558	150.477	35.804	47.62	97.91	4.02	High-quality	3188	Yes	d__Bacteria	p__Firmicutes_A	c__Clostridia	o__Lachnospirales	f__Lachnospiraceae	g__UBA7050	s__UBA7050 sp003979345
M14_bin.53	MAG047	46	3.80274	117.095	44.556	48.82	92.53	0.57	High-quality	3309	Yes	d__Bacteria	p__Firmicutes_A	c__Clostridia	o__Lachnospirales	f__Lachnospiraceae	g__UBA3282	s__
M14_bin.56	MAG048	307	3.01606	12.978	5.071	46.69	90.9	2.15	High-quality	2649	No	d__Bacteria	p__Firmicutes_A	c__Clostridia	o__Lachnospirales	f__Lachnospiraceae	g__UBA3282	s__
M14_bin.78	MAG052	67	3.90754	98.325	37.642	50.74	97.7	3.63	High-quality	3410	Yes	d__Bacteria	p__Firmicutes_A	c__Clostridia	o__Lachnospirales	f__Lachnospiraceae	g__Acetatifactor	s__
M15_bin.32	MAG054	472	2.08764	4.91	2.435	63.56	81.16	3.04	Medium-quality	2036	Yes	d__Bacteria	p__Firmicutes_A	c__Clostridia	o__Oscillospirales	f__Oscillospiraceae	g__UMGS1872	s__
M15_bin.4	MAG055	162	3.21465	35.42	8.64	50.09	83.11	3.79	Medium-quality	2758	No	d__Bacteria	p__Firmicutes_A	c__Clostridia	o__Lachnospirales	f__Lachnospiraceae	g__UBA3282	s__
M15_bin.6	MAG057	115	3.15916	55.31	13.86	37.35	93.24	0.68	High-quality	2952	Yes	d__Bacteria	p__Firmicutes_A	c__Clostridia	o__Lachnospirales	f__Lachnospiraceae	g__TF01-11	s__
M15_bin.86	MAG060	49	3.25759	96.482	37.249	44.55	96.55	1.15	High-quality	2853	Yes	d__Bacteria	p__Firmicutes_A	c__Clostridia	o__Lachnospirales	f__Lachnospiraceae	g__JAAYNV01	s__
M16_bin.76	MAG065	36	2.54127	108.419	35.905	26.82	98.39	0	High-quality	2446	Yes	d__Bacteria	p__Firmicutes_A	c__Clostridia	o__Clostridiales	f__Clostridiaceae	g__Clostridium	s__
M16_bin.8	MAG066	38	3.19764	140.737	46.946	47.32	93.68	1.44	High-quality	2992	Yes	d__Bacteria	p__Firmicutes_A	c__Clostridia	o__Lachnospirales	f__Lachnospiraceae	g__1XD8-76	s__
M16_bin.93	MAG068	37	2.8087	191.614	38.046	46.84	92.53	1.15	High-quality	2582	Yes	d__Bacteria	p__Firmicutes_A	c__Clostridia	o__Lachnospirales	f__Lachnospiraceae	g__CAG-510	s__CAG-510 sp003979355
M17_bin.11	MAG069	68	3.53982	87.422	28.006	51.92	93.82	2.9	High-quality	3087	Yes	d__Bacteria	p__Firmicutes_A	c__Clostridia	o__Lachnospirales	f__Lachnospiraceae	g__Acetatifactor	s__
M17_bin.17	MAG070	503	2.32197	5.022	2.593	47.23	71.98	1.82	Medium-quality	2050	No	d__Bacteria	p__Firmicutes_A	c__Clostridia	o__Lachnospirales	f__Lachnospiraceae	g__UBA3282	s__
M17_bin.80	MAG080	45	2.82952	145.726	38.298	47.28	94.3	1.9	High-quality	2695	Yes	d__Bacteria	p__Firmicutes_A	c__Clostridia	o__Lachnospirales	f__Lachnospiraceae	g__UBA7182	s__UBA7182 sp009774155
M17_bin.87	MAG081	436	2.5597	7.253	2.978	47.57	82.11	3.61	Medium-quality	2192	No	d__Bacteria	p__Firmicutes_A	c__Clostridia	o__Lachnospirales	f__Lachnospiraceae	g__ASTD01	s__ASTD01 sp009774295
M17_bin.89	MAG082	10	2.99717	349.552	184.394	40.47	98.66	0.22	High-quality	2792	Yes	d__Bacteria	p__Firmicutes_A	c__Clostridia	o__Lachnospirales	f__Lachnospiraceae	g__CAG-127	s__CAG-127 sp002493625
M17_bin.92	MAG083	27	2.02567	116.255	45.306	48.4	91.28	0	High-quality	1946	Yes	d__Bacteria	p__Firmicutes_A	c__Clostridia	o__Oscillospirales	f__Acutalibacteraceae	g__CAG-180	s__CAG-180 sp900540295
M18_bin.12	MAG085	192	2.31904	16.874	6.458	45.33	91.83	2.29	High-quality	1974	Yes	d__Bacteria	p__Firmicutes_A	c__Clostridia	o__Lachnospirales	f__Lachnospiraceae	g__1XD42-69	s__
M18_bin.16	MAG086	48	3.3151	94.157	32.848	50.1	89.73	0.77	Medium-quality	2982	No	d__Bacteria	p__Firmicutes_A	c__Clostridia	o__Lachnospirales	f__Lachnospiraceae	g__UBA3282	s__
M18_bin.25	MAG087	68	1.97821	52.425	16.424	41.14	88.3	0.58	Medium-quality	1761	Yes	d__Bacteria	p__Firmicutes_A	c__Clostridia	o__Lachnospirales	f__Lachnospiraceae	g__An181	s__
M18_bin.71	MAG089	250	2.38115	13.934	4.217	55.69	93.27	1.57	High-quality	2213	No	d__Bacteria	p__Firmicutes_A	c__Clostridia	o__Oscillospirales	f__Ruminococcaceae	g__Anaerotruncus	s__Anaerotruncus sp000403395
M18_bin.75	MAG091	182	1.80548	13.665	4.852	27.9	82.3	0.16	Medium-quality	1663	No	d__Bacteria	p__Firmicutes_A	c__Clostridia	o__Clostridiales	f__Clostridiaceae	g__Clostridium	s__
M18_bin.85	MAG092	420	5.46794	26.801	4.669	37.94	96.72	3.69	High-quality	5042	No	d__Bacteria	p__Firmicutes_A	c__Clostridia	o__Lachnospirales	f__Lachnospiraceae	g__COE1	s__COE1 sp003513705
M18_bin.91	MAG093	126	3.18738	41.958	11.509	50.34	94.06	3.53	High-quality	3028	Yes	d__Bacteria	p__Firmicutes_A	c__Clostridia	o__Lachnospirales	f__Lachnospiraceae	g__1XD8-76	s__1XD8-76 sp003611955
M19_bin.12	MAG094	87	2.84201	64.794	17.267	44.46	90.82	1.2	High-quality	2731	Yes	d__Bacteria	p__Firmicutes_A	c__Clostridia	o__Lachnospirales	f__Lachnospiraceae	g__1XD42-69	s__1XD42-69 sp003612565
M19_bin.14	MAG095	174	3.05281	30.277	8.491	46.72	90.91	3.02	High-quality	2783	No	d__Bacteria	p__Firmicutes_A	c__Clostridia	o__Lachnospirales	f__Lachnospiraceae	g__ASTD01	s__ASTD01 sp009774295
M19_bin.40	MAG097	81	3.74125	110.249	22.92	44.78	90.8	2.87	High-quality	3367	Yes	d__Bacteria	p__Firmicutes_A	c__Clostridia	o__Lachnospirales	f__Lachnospiraceae	g__UBA3282	s__UBA3282 sp009774585
M2_bin.102	MAG100	48	2.26807	88.346	23.715	45.86	82.66	0.67	Medium-quality	2019	Yes	d__Bacteria	p__Firmicutes_A	c__Clostridia	o__Lachnospirales	f__Lachnospiraceae	g__Eubacterium_F	s__
M2_bin.107	MAG101	219	3.26035	25.996	6.52	50.22	85.89	1.92	Medium-quality	2889	No	d__Bacteria	p__Firmicutes_A	c__Clostridia	o__Lachnospirales	f__Lachnospiraceae	g__UBA3282	s__
M2_bin.39	MAG107	440	2.27931	5.881	2.711	55.47	76.45	1.07	Medium-quality	2197	No	d__Bacteria	p__Firmicutes_A	c__Clostridia	o__Oscillospirales	f__Ruminococcaceae	g__Anaerotruncus	s__Anaerotruncus sp000403395
M2_bin.72	MAG114	102	4.13291	57.015	22.111	47.78	97.8	1.34	High-quality	3717	Yes	d__Bacteria	p__Firmicutes_A	c__Clostridia	o__Lachnospirales	f__Lachnospiraceae	g__14-2	s__
M20_bin.1	MAG121	201	2.73344	24.29	6.381	63.54	93.32	2.19	High-quality	2671	Yes	d__Bacteria	p__Firmicutes_A	c__Clostridia	o__Oscillospirales	f__Oscillospiraceae	g__Dysosmobacter	s__
M20_bin.19	MAG123	156	3.6787	44.763	11.336	38.5	90.69	1.49	High-quality	3229	Yes	d__Bacteria	p__Firmicutes_A	c__Clostridia	o__Lachnospirales	f__Lachnospiraceae	g__COE1	s__COE1 sp003513705
M20_bin.35	MAG126	63	3.15972	103.159	32.114	44.39	81.91	1.15	Medium-quality	2772	Yes	d__Bacteria	p__Firmicutes_A	c__Clostridia	o__Lachnospirales	f__Lachnospiraceae	g__14-2	s__
M20_bin.55	MAG129	60	2.77861	94.405	22.091	46.8	90.27	0	High-quality	2759	No	d__Bacteria	p__Firmicutes_A	c__Clostridia	o__Oscillospirales	f__Ruminococcaceae	g__	s__
M20_bin.92	MAG132	27	1.54018	77.5	39.295	42.1	93.55	0	High-quality	1386	Yes	d__Bacteria	p__Firmicutes_A	c__Clostridia_A	o__Christensenellales	f__CAG-314	g__CAG-1435	s__
M21_bin.106	MAG133	55	2.5013	87.015	26.131	47.32	84.48	0.72	Medium-quality	2320	No	d__Bacteria	p__Firmicutes_A	c__Clostridia	o__Lachnospirales	f__Lachnospiraceae	g__CAG-510	s__CAG-510 sp003979355
M21_bin.12	MAG134	83	2.77177	49.021	16.653	44.72	81.91	1.15	Medium-quality	2327	No	d__Bacteria	p__Firmicutes_A	c__Clostridia	o__Lachnospirales	f__Lachnospiraceae	g__14-2	s__
M21_bin.23	MAG136	322	4.7169	29.999	5.615	38.28	87.93	3.74	Medium-quality	4438	No	d__Bacteria	p__Firmicutes_A	c__Clostridia	o__Lachnospirales	f__Lachnospiraceae	g__COE1	s__COE1 sp003513705
M21_bin.24	MAG137	100	3.05665	48.73	17.835	45.91	80.75	3.02	Medium-quality	2736	Yes	d__Bacteria	p__Firmicutes_A	c__Clostridia	o__Lachnospirales	f__Lachnospiraceae	g__UBA3282	s__
M21_bin.26	MAG138	293	3.56929	16.396	5.854	47.01	89.65	4.7	Medium-quality	3228	Yes	d__Bacteria	p__Firmicutes_A	c__Clostridia	o__Lachnospirales	f__Lachnospiraceae	g__COE1	s__COE1 sp009774345
M21_bin.32	MAG139	42	2.25548	77.226	31.027	46.32	79.42	0	Medium-quality	2110	Yes	d__Bacteria	p__Firmicutes_A	c__Clostridia	o__Lachnospirales	f__Lachnospiraceae	g__MD308	s__
M21_bin.34	MAG140	561	2.39611	4.686	2.376	63.86	81.76	4.38	Medium-quality	2384	No	d__Bacteria	p__Firmicutes_A	c__Clostridia	o__Oscillospirales	f__Oscillospiraceae	g__Dysosmobacter	s__
M21_bin.46	MAG141	109	4.42424	73.588	17.445	49.4	94.3	1.9	High-quality	4213	Yes	d__Bacteria	p__Firmicutes_A	c__Clostridia	o__Lachnospirales	f__Lachnospiraceae	g__UBA7182	s__
M22_bin.12	MAG145	310	4.24315	27.094	5.184	50.87	77.51	3.74	Medium-quality	3783	Yes	d__Bacteria	p__Firmicutes_A	c__Clostridia	o__Lachnospirales	f__Lachnospiraceae	g__Acetatifactor	s__
M22_bin.26	MAG146	60	2.71331	79.702	22.641	44.5	82.76	0.32	Medium-quality	2367	Yes	d__Bacteria	p__Firmicutes_A	c__Clostridia	o__Lachnospirales	f__Lachnospiraceae	g__14-2	s__
M22_bin.33	MAG147	231	2.86774	17.736	5.832	47.97	83.32	3.98	Medium-quality	2596	Yes	d__Bacteria	p__Firmicutes_A	c__Clostridia	o__Lachnospirales	f__Lachnospiraceae	g__ASTD01	s__
M22_bin.34	MAG148	41	2.01815	88.832	35.051	60.08	91.28	2.3	High-quality	1732	Yes	d__Bacteria	p__Firmicutes_A	c__Clostridia	o__Oscillospirales	f__Oscillospiraceae	g__UBA9475	s__
M22_bin.60	MAG150	91	3.60765	80.988	20.196	31.96	97.32	3.45	High-quality	3202	Yes	d__Bacteria	p__Firmicutes_A	c__Clostridia	o__Lachnospirales	f__Lachnospiraceae	g__	s__
M22_bin.75	MAG151	265	2.46798	13.181	4.607	51.22	81.19	3.77	Medium-quality	2309	No	d__Bacteria	p__Firmicutes_A	c__Clostridia	o__Lachnospirales	f__Lachnospiraceae	g__1XD8-76	s__1XD8-76 sp003611955
M23_bin.37	MAG153	118	3.64478	68.134	14.614	39.11	99.33	0	High-quality	3502	Yes	d__Bacteria	p__Firmicutes_A	c__Clostridia	o__Lachnospirales	f__Lachnospiraceae	g__CAG-590	s__
M23_bin.69	MAG156	186	3.93918	57.451	8.507	43.57	91.95	3.36	High-quality	3570	No	d__Bacteria	p__Firmicutes_A	c__Clostridia	o__Lachnospirales	f__Lachnospiraceae	g__TF01-11	s__TF01-11 sp003611745
M24_bin.32	MAG159	196	3.2798	28.904	7.806	48.34	91.21	2.93	High-quality	2896	Yes	d__Bacteria	p__Firmicutes_A	c__Clostridia	o__Lachnospirales	f__Lachnospiraceae	g__UBA3282	s__UBA3282 sp009774575
M24_bin.35	MAG160	371	2.65502	9.002	3.515	47.83	78.95	3.86	Medium-quality	2268	Yes	d__Bacteria	p__Firmicutes_A	c__Clostridia	o__Lachnospirales	f__Lachnospiraceae	g__	s__
M24_bin.50	MAG161	642	2.92719	5.243	2.432	50.95	81.07	3.25	Medium-quality	2734	No	d__Bacteria	p__Firmicutes_A	c__Clostridia	o__Lachnospirales	f__Lachnospiraceae	g__1XD8-76	s__1XD8-76 sp003611955
M24_bin.57	MAG162	88	3.18924	121.289	15.842	47.18	89.66	2	Medium-quality	3068	Yes	d__Bacteria	p__Firmicutes_A	c__Clostridia	o__Lachnospirales	f__Lachnospiraceae	g__VSOB01	s__
M24_bin.93	MAG163	58	4.30905	141.392	35.855	48.52	93.95	1.63	High-quality	3881	Yes	d__Bacteria	p__Firmicutes_A	c__Clostridia	o__Lachnospirales	f__Lachnospiraceae	g__UBA3282	s__
M3_bin.15	MAG164	132	1.71272	23.535	6.628	26.34	77.83	1.98	Medium-quality	1723	Yes	d__Bacteria	p__Firmicutes_A	c__Clostridia	o__TANB77	f__CAG-465	g__	s__
M3_bin.26	MAG166	405	3.23762	10.819	3.843	49.44	74.28	2.93	Medium-quality	2855	No	d__Bacteria	p__Firmicutes_A	c__Clostridia	o__Lachnospirales	f__Lachnospiraceae	g__COE1	s__COE1 sp009774245
M3_bin.52	MAG170	57	1.89538	51.424	17.192	59.01	97.32	0	High-quality	1736	Yes	d__Bacteria	p__Firmicutes_A	c__Clostridia	o__Oscillospirales	f__Oscillospiraceae	g__Marseille-P3106	s__
M3_bin.6	MAG171	9	2.10599	342.384	239.784	26.96	81.37	3.91	Medium-quality	1984	Yes	d__Bacteria	p__Firmicutes_A	c__Clostridia	o__TANB77	f__CAG-508	g__UBA7001	s__
M3_bin.61	MAG172	169	2.85697	26.739	7.932	49.39	94.78	1.45	High-quality	2913	Yes	d__Bacteria	p__Firmicutes_A	c__Clostridia	o__Oscillospirales	f__Ruminococcaceae	g__CAG-115	s__
M3_bin.88	MAG175	117	4.13393	65.527	18.678	43.04	95.97	1.34	High-quality	3847	Yes	d__Bacteria	p__Firmicutes_A	c__Clostridia	o__Lachnospirales	f__Lachnospiraceae	g__TF01-11	s__TF01-11 sp003611745
M4_bin.106	MAG176	49	3.6503	123.469	37.175	47.87	97.65	1.34	High-quality	3309	Yes	d__Bacteria	p__Firmicutes_A	c__Clostridia	o__Lachnospirales	f__Lachnospiraceae	g__Eubacterium_F	s__
M4_bin.14	MAG178	57	1.87801	62.952	14.682	43.43	79.19	0	Medium-quality	1712	No	d__Bacteria	p__Firmicutes_A	c__Clostridia	o__Oscillospirales	f__Ruminococcaceae	g__Ruminococcus	s__Ruminococcus sp002362135
M4_bin.21	MAG179	294	2.2078	9.534	3.876	58.78	78.02	2.19	Medium-quality	2182	Yes	d__Bacteria	p__Firmicutes_A	c__Clostridia	o__Oscillospirales	f__Acutalibacteraceae	g__Acutalibacter	s__
M4_bin.22	MAG180	60	3.54382	174.037	41.48	48.31	94.63	2.66	High-quality	3157	Yes	d__Bacteria	p__Firmicutes_A	c__Clostridia	o__Lachnospirales	f__Lachnospiraceae	g__Acetatifactor	s__
M4_bin.27	MAG181	382	3.33415	12.791	3.859	50.9	76.69	3.14	Medium-quality	2913	Yes	d__Bacteria	p__Firmicutes_A	c__Clostridia	o__Lachnospirales	f__Lachnospiraceae	g__Schaedlerella	s__Schaedlerella sp009911175
M4_bin.41	MAG182	39	2.20146	100.772	41.225	38.01	91.95	0	High-quality	2174	No	d__Bacteria	p__Firmicutes_A	c__Clostridia	o__Oscillospirales	f__Acutalibacteraceae	g__Eubacterium_R	s__Eubacterium_R sp009774735
M4_bin.45	MAG183	166	2.62376	22.564	7.199	49.98	85.4	4.42	Medium-quality	2432	Yes	d__Bacteria	p__Firmicutes_A	c__Clostridia	o__Lachnospirales	f__Lachnospiraceae	g__MD308	s__
M4_bin.93	MAG188	57	2.88913	122.187	22.638	47.16	96.64	0	High-quality	2790	Yes	d__Bacteria	p__Firmicutes_A	c__Clostridia	o__Oscillospirales	f__Ruminococcaceae	g__	s__
M5_bin.25	MAG190	263	3.71319	21.445	6.795	49.04	97.27	2.87	High-quality	3216	Yes	d__Bacteria	p__Firmicutes_A	c__Clostridia	o__Lachnospirales	f__Lachnospiraceae	g__Kineothrix	s__
M5_bin.27	MAG191	150	2.17655	28.631	5.94	45.31	89.71	0	Medium-quality	2096	Yes	d__Bacteria	p__Firmicutes_A	c__Clostridia	o__Oscillospirales	f__Ruminococcaceae	g__Anaerotruncus	s__Anaerotruncus sp003612625
M5_bin.33	MAG193	262	2.97528	17.639	5.121	48.83	95.08	2.01	High-quality	2698	Yes	d__Bacteria	p__Firmicutes_A	c__Clostridia	o__Oscillospirales	f__Ruminococcaceae	g__CAG-115	s__
M5_bin.39	MAG194	131	3.56516	45.729	13.872	49.64	88.41	3.25	Medium-quality	3174	Yes	d__Bacteria	p__Firmicutes_A	c__Clostridia	o__Lachnospirales	f__Lachnospiraceae	g__UBA3282	s__
M5_bin.5	MAG195	371	2.13944	6.733	2.876	49.55	83.35	1.2	Medium-quality	1872	Yes	d__Bacteria	p__Firmicutes_A	c__Clostridia	o__Lachnospirales	f__Lachnospiraceae	g__1XD42-69	s__
M5_bin.54	MAG196	391	3.73117	13.095	4.435	51.24	88.15	3.19	Medium-quality	3312	No	d__Bacteria	p__Firmicutes_A	c__Clostridia	o__Lachnospirales	f__Lachnospiraceae	g__COE1	s__COE1 sp009774375
M5_bin.56	MAG197	332	2.36751	9.479	3.241	27.34	97.18	3.66	High-quality	2182	No	d__Bacteria	p__Firmicutes_A	c__Clostridia	o__Clostridiales	f__Clostridiaceae	g__Clostridium	s__
M5_bin.71	MAG199	113	3.8391	49.812	18.289	48.55	91.6	3.16	High-quality	3397	Yes	d__Bacteria	p__Firmicutes_A	c__Clostridia	o__Lachnospirales	f__Lachnospiraceae	g__COE1	s__
M5_bin.77	MAG200	344	2.05568	7.047	3.122	55.93	86.79	0.84	Medium-quality	1932	No	d__Bacteria	p__Firmicutes_A	c__Clostridia	o__Oscillospirales	f__Ruminococcaceae	g__Anaerotruncus	s__Anaerotruncus sp000403395
M5_bin.79	MAG201	102	2.63938	36.7	15.548	38.93	80.41	0.57	Medium-quality	2197	No	d__Bacteria	p__Firmicutes_A	c__Clostridia	o__Lachnospirales	f__Lachnospiraceae	g__COE1	s__COE1 sp003513705
M5_bin.83	MAG202	127	2.66065	47.095	9.162	45.12	70.67	0.77	Medium-quality	2263	No	d__Bacteria	p__Firmicutes_A	c__Clostridia	o__Lachnospirales	f__Lachnospiraceae	g__14-2	s__
M6_bin.48	MAG210	86	2.28652	42.164	13.888	40.7	80.41	0.61	Medium-quality	2107	No	d__Bacteria	p__Firmicutes_A	c__Clostridia	o__Lachnospirales	f__Lachnospiraceae	g__An181	s__
M6_bin.61	MAG212	526	3.04333	7.022	2.799	48.66	87.21	3.08	Medium-quality	2699	No	d__Bacteria	p__Firmicutes_A	c__Clostridia	o__Lachnospirales	f__Lachnospiraceae	g__Eubacterium_F	s__
M6_bin.66	MAG213	84	1.77405	33.872	12.244	27.49	85.78	1.96	Medium-quality	1738	Yes	d__Bacteria	p__Firmicutes_A	c__Clostridia	o__TANB77	f__CAG-508	g__UBA7001	s__
M7_bin.36	MAG217	171	2.15968	20.073	5.87	47.7	76.9	1.17	Medium-quality	1895	No	d__Bacteria	p__Firmicutes_A	c__Clostridia	o__Lachnospirales	f__Lachnospiraceae	g__ASTD01	s__ASTD01 sp009774295
M7_bin.44	MAG218	399	2.24161	6.839	2.814	55.87	80.05	0.34	Medium-quality	2081	No	d__Bacteria	p__Firmicutes_A	c__Clostridia	o__Oscillospirales	f__Ruminococcaceae	g__Anaerotruncus	s__Anaerotruncus sp000403395
M7_bin.75	MAG220	53	2.89046	94.999	24.528	48.9	71.17	3	Medium-quality	2599	Yes	d__Bacteria	p__Firmicutes_A	c__Clostridia	o__Lachnospirales	f__Lachnospiraceae	g__COE1	s__COE1 sp009774245
M7_bin.84	MAG221	418	1.89476	5.046	2.518	49.66	73.32	0.53	Medium-quality	1638	No	d__Bacteria	p__Firmicutes_A	c__Clostridia	o__Lachnospirales	f__Lachnospiraceae	g__1XD42-69	s__
M8_bin.80	MAG234	37	2.47067	105.962	34.293	50.64	91.61	0.67	High-quality	2391	Yes	d__Bacteria	p__Firmicutes_A	c__Clostridia	o__Oscillospirales	f__Ruminococcaceae	g__CAG-115	s__
M8_bin.91	MAG236	164	4.48131	41.026	13.491	50.3	94.14	1.44	High-quality	4044	Yes	d__Bacteria	p__Firmicutes_A	c__Clostridia	o__Lachnospirales	f__Lachnospiraceae	g__COE1	s__COE1 sp009774375
M9_bin.10	MAG237	446	2.19639	5.612	2.636	46.04	72.75	0	Medium-quality	2136	Yes	d__Bacteria	p__Firmicutes_A	c__Clostridia	o__Oscillospirales	f__Ruminococcaceae	g__	s__
M9_bin.16	MAG238	144	3.47789	70.859	10.785	43.32	95.91	2.73	High-quality	3384	Yes	d__Bacteria	p__Firmicutes_A	c__Clostridia	o__Lachnospirales	f__Lachnospiraceae	g__UBA7109	s__
M9_bin.52	MAG241	153	3.9293	46.14	13.831	46.1	83.51	2.11	Medium-quality	3448	No	d__Bacteria	p__Firmicutes_A	c__Clostridia	o__Lachnospirales	f__Lachnospiraceae	g__COE1	s__
M15_bin.71	MAG058	112	2.53695	42.904	11.452	48.56	98.73	0	High-quality	2327	No	d__Bacteria	p__Proteobacteria	c__Gammaproteobacteria	o__Burkholderiales	f__Burkholderiaceae	g__Parasutterella	s__Parasutterella sp900552195
M17_bin.7	MAG077	59	1.74624	58.011	15.073	49.68	94.3	0	High-quality	1623	Yes	d__Bacteria	p__Proteobacteria	c__Gammaproteobacteria	o__Burkholderiales	f__Burkholderiaceae	g__Parasutterella	s__Parasutterella sp900552195
M2_bin.69	MAG113	178	2.30959	21.835	5.557	40.21	96.06	0.8	High-quality	2220	Yes	d__Bacteria	p__Proteobacteria	c__Gammaproteobacteria	o__Enterobacterales	f__Pasteurellaceae	g__Rodentibacter	s__Rodentibacter heylii
M2_bin.88	MAG120	7	0.941295	157.331	75.397	47.68	86.81	0	Medium-quality	962	Yes	d__Bacteria	p__Proteobacteria	c__Alphaproteobacteria	o__Rs-D84	f__Rs-D84	g__Rs-D84	s__Rs-D84 sp013316395
M23_bin.64	MAG155	379	1.46254	4.015	2.348	49.43	73.78	1.2	Medium-quality	1396	No	d__Bacteria	p__Proteobacteria	c__Gammaproteobacteria	o__Burkholderiales	f__Burkholderiaceae	g__Parasutterella	s__Parasutterella sp900552195
M6_bin.77	MAG215	37	3.62127	154.612	40.724	50.94	79.65	0.1	Medium-quality	3422	Yes	d__Bacteria	p__Proteobacteria	c__Gammaproteobacteria	o__Enterobacterales	f__Enterobacteriaceae	g__Escherichia	s__Escherichia flexneri
M17_bin.6	MAG076	23	2.72127	136.497	68.929	55.72	97.28	0	High-quality	2365	Yes	d__Bacteria	p__Verrucomicrobiota	c__Verrucomicrobiae	o__Verrucomicrobiales	f__Akkermansiaceae	g__Akkermansia	s__Akkermansia muciniphila
M6_bin.3	MAG208	421	1.98002	5.244	2.599	56.57	76.29	0	Medium-quality	1826	No	d__Bacteria	p__Verrucomicrobiota	c__Verrucomicrobiae	o__Verrucomicrobiales	f__Akkermansiaceae	g__Akkermansia	s__Akkermansia muciniphila
	Mean	162	2.51582	63.1676	19.2151	48.002	86.5992	1.56992
	Sd	139.334	0.823889	76.2459	24.9071	8.42117	8.31064	1.30283
	Max	642	5.46794	732.369	239.784	69.67	100	4.7
	Min	7	0.941295	3.862	2.311	25.93	70.28	0

## Sheet: ST3
Supplementary Table 3: Relative abundance of taxa at phylum, family and species levels.
group	AC						AI						CC						CI
sample	M10	M11	M12	M7	M8	M9	M1	M2	M3	M4	M5	M6	M19	M20	M21	M22	M23	M24	M13	M14	M15	M16	M17	M18
p__Actinobacteriota	0.0172239	0.00634208	0.0120391	0.0142908	0.0138868	0.0152838	0.00420718	0.00867812	0.00337424	0.0321612	0.0323846	0.00795542	0.0310606	0.00637172	0.015245	0.00752123	0.00873131	0.0120648	0.0403692	0.0432054	0.02019	0.0269759	0.0237201	0.0248034
p__Bacteroidota	0.542172	0.543142	0.489331	0.417615	0.495863	0.452383	0.357797	0.609382	0.413939	0.389357	0.373799	0.643086	0.422907	0.452367	0.37999	0.382724	0.449969	0.447484	0.459459	0.43514	0.619064	0.46731	0.58741	0.477861
p__Campylobacterota	0.000383381	0.000961295	0.00014458	9.60829e-05	6.51684e-05	0.000898427	9.15489e-05	0.00725624	0.000373635	0.000957783	0.000137686	0.000418112	0.000421538	0.00148459	7.73259e-05	0.000835754	0.000435906	0.000782444	0.000340697	5.44947e-05	0.000111687	0.00045382	0.000111759	3.85663e-05
p__Cyanobacteria	2.90339e-05	0.000362523	0.000118766	8.7807e-05	5.45649e-05	0.000103115	0.00038192	0.00435598	0.00968435	0.00118234	0.00161417	0.000415134	7.0065e-05	0.00164434	4.03366e-05	0.00100153	0.0024287	0.00157418	0.00142426	2.49955e-05	0.000267987	0.000191438	2.09827e-05	0.000242206
p__Deferribacterota	0.00360154	0.00504723	0.00540096	0.00267298	0.00381677	0.00691656	0.00747901	0.00370569	0.00459254	0.00275692	0.00286051	0.000907734	0.00234531	0.00495397	0.00239159	0.00154522	0.0163744	0.00302919	0.000853958	0.00539656	0.00370426	0.0051149	0.00196706	0.00384292
p__Desulfobacterota	0.0214889	0.0173148	0.0169935	0.0153553	0.0349785	0.0116496	0.0242012	0.00646291	0.0053854	0.00626568	0.0160613	0.00304137	0.0248742	0.0223432	0.0146088	0.0172866	0.0158372	0.0187756	0.00522239	0.0144433	0.00670872	0.0129259	0.0153666	0.0187067
p__Firmicutes	0.0623787	0.0378515	0.0695337	0.103389	0.0690262	0.083321	0.103724	0.0926573	0.0237564	0.106093	0.100164	0.0202512	0.159765	0.0257575	0.0610274	0.0878937	0.0342686	0.0442219	0.14691	0.110716	0.0649494	0.0961568	0.0668534	0.0639908
p__Firmicutes_A	0.347577	0.381961	0.40242	0.442791	0.370978	0.415866	0.500948	0.246046	0.338421	0.451961	0.470913	0.288054	0.354642	0.476937	0.520296	0.498631	0.462441	0.458476	0.268424	0.367969	0.266052	0.378435	0.264684	0.367155
p__Proteobacteria	0.00478985	0.00401307	0.00387986	0.00248109	0.00246447	0.00478918	0.00116314	0.0212711	0.200435	0.00200009	0.000820237	0.0316479	0.00113816	0.00486507	0.00275179	0.00236107	0.00877079	0.00622115	0.00622076	0.0122842	0.0174957	0.0102141	0.0225408	0.00306684
p__Verrucomicrobiota	0.000356104	0.00300445	0.000138768	0.00122128	0.00886634	0.00878955	6.94089e-06	0.000184437	3.88348e-05	0.00726453	0.00124539	0.00422304	0.00277673	0.00327542	0.00357194	0.000199366	0.000743819	0.00737133	0.070776	0.0107666	0.00145658	0.00222218	0.0173247	0.0402923
f__Acutalibacteraceae	0.00188043	0.00188216	0.00749313	0.00352198	0.00302794	0.00564442	0.112693	0.0984602	0.069396	0.0447383	0.00551464	0.150512	0.00126915	0.0046079	0.00168443	0.00221234	0.0138503	0.00812117	0.0441663	0.0027311	0.00562331	0.00568237	0.019922	0.0339448
f__Akkermansiaceae	0.000356104	0.00300445	0.000138768	0.00122128	0.00886634	0.00878955	6.94089e-06	0.000184437	3.88348e-05	0.00726453	0.00124539	0.00422304	0.00277673	0.00327542	0.00357194	0.000199366	0.000743819	0.00737133	0.070776	0.0107666	0.00145658	0.00222218	0.0173247	0.0402923
f__Atopobiaceae	0.00486602	0.00215433	0.00237287	0.00419661	0.00528891	0.00432387	3.00389e-05	2.49281e-05	1.11371e-05	0.00991978	0.00274759	2.48042e-05	0.00854733	0.00125802	0.00294615	0.00181353	0.00162496	0.00277313	0.024871	0.0183199	0.00713317	0.0103049	0.0123945	0.00967322
f__Bacteroidaceae	0.0108846	0.0306103	0.0192631	0.0124377	0.0117997	0.0174157	0.0547259	0.0823735	0.0789643	0.0301444	0.016917	0.113917	0.00892842	0.0171478	0.0130338	0.0225391	0.0496148	0.0275782	0.02003	0.0136205	0.0328751	0.0177274	0.0236937	0.0150442
f__Bifidobacteriaceae	0.00636088	0.000861094	0.00330984	0.0039688	0.00257802	0.00464596	3.25445e-05	9.77718e-05	2.93439e-05	0.0108269	0.0101937	3.30767e-05	0.01531	0.0023813	0.00365971	0.00343293	0.0036756	0.00638732	0.00872933	0.0188573	0.00999607	0.0106139	0.0077779	0.00574207
f__Burkholderiaceae	0.00416122	0.00300035	0.00358692	0.00202675	0.00231233	0.00404294	0.000217829	0.000343735	0.00130901	0.00121597	0.000319992	0.000436616	0.000736009	0.00236915	0.00219946	0.00107614	0.00488336	0.00364128	0.00552891	0.0115577	0.0146984	0.00927519	0.0220892	0.00275709
f__Clostridiaceae	0.0137933	0.0150258	0.0135798	0.0218716	0.0145389	0.0162438	4.51536e-05	0.000409604	0.00037163	0.00693547	0.0117399	0.00360564	0.0130993	0.00741073	0.00766077	0.00621284	0.00540796	0.0140606	0.0193951	0.00525883	0.0121146	0.026143	0.00349786	0.00870248
f__Desulfovibrionaceae	0.0214889	0.0173148	0.0169935	0.0153553	0.0349785	0.0116496	0.0242012	0.00646291	0.0053854	0.00626568	0.0160613	0.00304137	0.0248742	0.0223432	0.0146088	0.0172866	0.0158372	0.0187756	0.00522239	0.0144433	0.00670872	0.0129259	0.0153666	0.0187067
f__Eggerthellaceae	0.00599702	0.00332665	0.00635635	0.00612537	0.00601985	0.00631393	0.00414459	0.00855542	0.00333376	0.0114145	0.0194433	0.00789754	0.00720324	0.00273241	0.00863915	0.00227477	0.00343075	0.00290434	0.00676894	0.00602816	0.00306076	0.00605706	0.00354768	0.00938807
f__Erysipelotrichaceae	0.0265701	0.0075632	0.0142937	0.029482	0.0208502	0.0250026	7.63187e-05	0.000165995	3.36523e-05	0.0278163	0.0137526	0.000625454	0.0369717	0.00555632	0.00834108	0.00771232	0.00734004	0.0144148	0.0510472	0.061209	0.0240046	0.0353428	0.0339939	0.0277531
f__Lachnospiraceae	0.274004	0.329648	0.344925	0.365408	0.294834	0.329796	0.260546	0.107722	0.0951947	0.293991	0.388277	0.0907962	0.30393	0.379986	0.473343	0.421366	0.402442	0.37454	0.140621	0.33692	0.206187	0.29148	0.221246	0.278982
f__Lactobacillaceae	0.0294482	0.00614719	0.047158	0.0613362	0.0378431	0.0450159	0.0742095	0.0782893	0.0198441	0.0450586	0.0276666	0.0151869	0.103139	0.00717902	0.039895	0.0568872	0.0131094	0.0138123	0.0276693	0.0281474	0.0263371	0.0368903	0.0266639	0.0147275
f__Marinifilaceae	0.00732919	0.0165429	0.0117934	0.00726288	0.00755322	0.0074392	0.0150297	0.0200132	0.0100216	0.00245543	0.00197426	0.00554631	0.0160273	0.0285614	0.01536	0.0156905	0.0156859	0.0194556	0.00752975	0.00720826	0.00828835	0.0114248	0.00528795	0.00485853
f__Mucispirillaceae	0.00360154	0.00504723	0.00540096	0.00267298	0.00381677	0.00691656	0.00747901	0.00370569	0.00459254	0.00275692	0.00286051	0.000907734	0.00234531	0.00495397	0.00239159	0.00154522	0.0163744	0.00302919	0.000853958	0.00539656	0.00370426	0.0051149	0.00196706	0.00384292
f__Muribaculaceae	0.488071	0.409759	0.400328	0.364652	0.443687	0.39353	0.247339	0.406688	0.28778	0.33508	0.322972	0.502015	0.298223	0.33667	0.289549	0.2785	0.312979	0.344147	0.395242	0.34313	0.526244	0.33026	0.514133	0.422358
f__Oscillospiraceae	0.0255648	0.0162948	0.0130221	0.0120033	0.0192248	0.0228827	0.00723814	0.00998636	0.0203931	0.022638	0.00585507	0.00164629	0.00880886	0.0253651	0.0159184	0.0345744	0.0162509	0.019012	0.0063588	0.0044631	0.00985207	0.00526686	0.0072088	0.00977809
f__Other	0.015139	0.0381682	0.0161305	0.0177741	0.0184726	0.0262439	0.0919277	0.056324	0.330393	0.075293	0.0706395	0.0695909	0.0266147	0.0508149	0.0246635	0.0356738	0.0347757	0.0347212	0.102499	0.0336249	0.0320863	0.0448722	0.0129395	0.0302742
f__Rikenellaceae	0.0319502	0.0766576	0.0514418	0.0305794	0.0278305	0.0297762	0.0342424	0.0878696	0.0261177	0.0186157	0.0303868	0.0170053	0.089131	0.0596484	0.0560431	0.058486	0.0614157	0.0481097	0.0298239	0.0632235	0.038273	0.0888871	0.0385618	0.0265253
f__Ruminococcaceae	0.0270948	0.0157521	0.0205035	0.0370314	0.0346576	0.0329012	0.0634294	0.0269257	0.0414135	0.0470791	0.0503748	0.0104987	0.0247582	0.0363914	0.0147557	0.0298106	0.0191395	0.0355981	0.0308002	0.0117789	0.0255305	0.0374749	0.0105091	0.0341379
f__Tannerellaceae	0.00143818	0.00123917	0.00190804	0.00107283	0.00182016	0.00142618	0.00238669	0.00539677	0.00537737	0.000490507	0.00105788	0.00249018	0.00730734	0.00134788	0.00173603	0.00270649	0.00141863	0.00154734	0.00206729	0.00331514	0.00582625	0.0120339	0.0018747	0.00251133
s__MAG017	0.0651192	0.0525567	0.100142	0.130011	0.100515	0.0803483	0.000847553	0.0004555	0.000222094	0.000471884	0.0020805	0.00016185	0.0047679	0.00107733	0.00203448	0.00198962	0.0369006	0.00134818	0.0528338	0.00312409	0.0253699	0.00520436	0.0366314	0.0202785
s__MAG018	0.0259126	0.0065941	0.026488	0.0264127	0.0147493	0.0295219	0.00055216	0.000373747	0.000231301	0.000522185	0.000993221	0.000151134	0.0548189	0.0231408	0.0740813	0.0486485	0.024309	0.0361621	0.00183424	0.0265527	0.00518188	0.000660634	0.0206746	0.0204038
s__MAG019	0.0209747	0.0032104	0.00839159	0.0169139	0.00206273	0.0216142	0.00103795	0.000233702	0.000161146	0.000469219	0.00148597	0.000197337	0.00169837	0.00101088	0.000949506	0.014531	0.00452924	0.00122278	0.00105314	0.000882364	0.00246093	0.000957206	0.000659228	0.00921776
s__MAG020	0.00924678	0.00108384	0.00632536	0.0134417	0.00493628	0.00679869	0.00124709	0.000967236	0.000253448	0.00459367	0.00297714	0.00012193	0.00997312	0.00121887	0.00561136	0.00469371	0.00140844	0.00199619	0.00278833	0.00111154	0.00308875	0.00393514	0.00278532	0.00101319
s__MAG026	0.000551651	0.0619552	0.0576003	0.00127994	0.00167972	0.00102215	0.000416915	0.012465	0.000287877	0.0510833	0.0349595	0.00430022	0.00135925	0.0313396	0.0224345	0.00661136	0.00068066	0.000737844	0.000325508	0.000451786	0.000351978	0.000392728	0.000362	0.000486032
s__MAG027	0.000115856	0.0145721	0.00121938	0.00187049	0.000564315	0.00385553	0.00223891	0.000108032	5.91185e-05	0.00022654	0.000392549	0.000121897	0.00177976	0.00775738	0.00517456	0.0141127	0.00781538	0.00590754	0.00229467	0.000773604	0.00123943	0.00274659	0.000466083	0.000154291
s__MAG028	0.0138324	0.00289374	0.0115998	0.00348381	0.0071055	0.00323878	0.00325189	0.00130908	0.00567268	0.00361427	0.00568922	0.000790513	0.00317761	0.00378065	0.00572132	0.00495305	0.00382686	0.00362401	0.00147608	0.00436381	0.00208443	0.00305688	0.00157755	0.00522748
s__MAG030	0.000501943	0.000247627	0.00635045	0.00229069	0.0020839	0.001279	4.0886e-05	0.00348157	0.000117162	0.000113728	0.00148125	0.000338912	0.000107592	4.991e-05	0.00015693	9.44056e-05	0.000454932	0.000261044	0.00318419	4.20445e-05	0.00195393	0.00305781	0.000785473	0.00620604
s__MAG031	0.0225516	0.0146034	0.0147956	0.0174095	0.0272094	0.0105722	0.000877935	0.00325105	0.00101869	0.00590463	0.00426474	0.00174799	0.0142239	0.0135289	0.0103864	0.00901373	0.00681565	0.0103423	0.00559992	0.0128642	0.015561	0.00956601	0.0067452	0.0177755
s__MAG033	2.2065e-05	1.89751e-05	2.59895e-05	2.8055e-05	2.38208e-05	5.93972e-05	0.0257239	0.00014078	1.1445e-05	0.01441	8.5789e-05	1.65698e-05	3.8503e-05	3.07354e-05	5.8818e-05	0.00011993	3.17133e-05	1.80147e-05	0.0513015	0.00379434	0.000509232	5.54164e-05	6.08603e-05	0.000487993
s__MAG035	0.0017716	0.00118321	0.00297977	0.00219722	0.00173106	0.00263725	0.000756957	0.00218393	6.45316e-05	0.000948295	0.00112119	5.85378e-05	0.00645954	0.000501878	0.00369715	0.000898465	0.00122303	0.000951509	0.00759299	0.000792206	0.00211481	0.00779842	0.00308166	0.00481017
s__MAG036	0.00148205	0.000286426	0.000482836	0.000910899	0.000496849	0.000715817	2.05263e-05	1.06142e-05	4.95516e-06	0.00524896	0.000734047	2.01183e-05	0.00187084	0.000259953	0.000585288	0.000190551	0.000793612	0.000548946	0.00599117	0.0012562	0.000505052	0.000731797	0.00248762	0.000659833
s__MAG039	5.15282e-05	0.000321291	8.48427e-05	8.14851e-05	6.19831e-05	7.19579e-05	0.00901964	0.0144729	0.046049	0.0359327	0.0029366	0.116328	6.79096e-05	4.24619e-05	6.63843e-05	6.31577e-05	0.0103824	0.00466832	0.0249053	9.00923e-05	6.31026e-05	7.85498e-05	2.67284e-05	0.000127792
s__MAG040	0.00215316	0.00249058	0.00630206	0.00362696	0.0052547	0.0028933	0.00177609	0.000898589	0.000898746	0.00140545	0.0274424	0.000475098	0.00589337	0.00506037	0.0118736	0.00281552	0.0169474	0.00789841	0.00312242	0.0152521	0.00644072	0.00204888	0.00132379	0.00338525
s__MAG041	0.00513524	0.00604158	0.00815183	0.00712966	0.00686873	0.00563069	0.00139078	0.00294579	0.000166899	0.0139162	0.00107016	0.00171929	0.0103892	0.00460056	0.00336071	0.00717263	0.00800567	0.0117769	0.00224313	0.00894421	0.00365185	0.00624932	0.00432261	0.00614606
s__MAG042	0.00338397	0.0018679	0.00189003	0.00328571	0.00479206	0.00360805	9.51261e-06	1.43139e-05	6.18194e-06	0.00467082	0.00201355	4.68592e-06	0.00667649	0.000998063	0.00236087	0.00162298	0.000831348	0.00222418	0.0188798	0.0170637	0.00662812	0.0095731	0.00990693	0.00901339
s__MAG043	0.00296404	0.008488	0.00200341	0.00809601	0.018237	0.00148972	0.00201765	0.000763572	0.000465808	0.00497176	0.0111188	0.000360152	0.00542539	0.00337395	0.00387215	0.00655652	0.00349335	0.00366492	0.00247374	0.0112853	0.00813861	0.00414861	0.00287346	0.0034103
s__MAG045	0.00630057	0.0238258	0.032787	0.0194783	0.00600494	0.0135747	0.000225348	0.00732779	8.5646e-05	0.000247098	0.027552	0.000303252	0.00963017	0.0338566	0.000781959	0.00155596	0.00810761	0.000392045	0.00749922	0.020837	0.00125771	0.00856572	0.00162266	0.00662981
s__MAG046	0.0124044	0.0273842	0.012709	0.0091046	0.00918668	0.0197441	0.0210371	0.0527131	0.0102173	0.0104654	0.00936825	0.0283302	0.0124637	0.0330319	0.0184257	0.0263593	0.0238436	0.0317427	0.0385493	0.0162345	0.0583666	0.0208611	0.0428998	0.0170102
s__MAG047	0.000525016	0.000651334	0.000520229	0.000602292	0.000743101	0.0115925	0.000416996	0.000292405	0.000187614	0.000662634	0.00301754	4.25773e-05	0.00149295	0.000367933	0.00036032	0.00281524	0.000683718	0.000451748	0.00762361	0.0249664	0.00896633	0.00758681	0.000781074	0.00144172
s__MAG049	0.00287427	0.00791903	0.00448019	0.00413284	0.00458164	0.00184767	0.00157279	0.00283339	0.00152324	0.00808779	0.00460851	0.00103199	0.00541507	0.00581599	0.00435894	0.00807576	0.00897348	0.00529121	0.00410287	0.0119845	0.00458385	0.00550788	0.0031828	0.00260837
s__MAG050	0.00255227	0.00480008	0.00464894	0.00218419	0.00201998	0.00257659	0.000563344	0.000552252	0.000310301	0.000259146	0.000231881	0.000142759	0.00697995	0.00822235	0.00433339	0.00597307	0.00997449	0.00512274	0.00115226	0.00990557	0.00523419	0.00472918	0.00438476	0.00206813
s__MAG051	0.00433408	0.00424302	0.00418486	0.00776337	0.00742335	0.00538849	0.000711036	0.00301307	0.00152154	0.0160617	0.0527263	0.00119404	0.00880323	0.00372838	0.00620864	0.00712655	0.00377504	0.00790743	0.0111888	0.0125133	0.00778955	0.0158536	0.00479277	0.0131286
s__MAG052	0.00128126	0.0275949	0.00099477	0.00137364	0.00223447	0.000991475	0.00128446	0.000497106	0.000198666	0.000702815	0.00682605	0.00022921	0.0156634	0.00149994	0.0354079	0.0052094	0.000833553	0.000842357	0.000704623	0.0319814	0.000943585	0.000977747	0.000601769	0.00102876
s__MAG054	0.00300095	0.00538431	0.00201992	0.00243157	0.0051219	0.00204756	0.00137162	0.000519989	0.000286973	0.00118036	0.00146854	0.000603751	0.000896719	0.00298347	0.00234781	0.00481589	0.00263823	0.0045752	0.0010672	0.00191989	0.00686428	0.00184892	0.00144432	0.00334387
s__MAG056	0.00108425	0.000612238	0.000854372	0.000722396	0.00066456	0.00112808	0.000175976	0.000420153	0.00165663	0.000193075	0.000113149	0.000563979	0.000782397	0.00207249	0.000664817	0.00502056	0.00571791	0.00112328	0.000773062	0.00209801	0.00616676	0.000768554	0.00292488	0.000981521
s__MAG057	0.00739339	0.0209354	0.00462612	0.0167957	0.0150225	0.011405	0.00047993	0.000349101	0.0015531	0.0167924	0.0111821	0.000562233	0.00184974	0.0879253	0.0607378	0.0690159	0.092856	0.0643987	0.00422877	0.0442684	0.0272293	0.0357028	0.00758701	0.00902904
s__MAG059	0.0124646	0.00883434	0.00807127	0.00847542	0.00796479	0.00959084	0.00205787	0.00458132	0.00161724	0.00484135	0.0154148	0.00344921	0.00675816	0.00624855	0.00857499	0.00735374	0.00555819	0.00828574	0.00866914	0.00503249	0.0188029	0.00967244	0.0162583	0.00727267
s__MAG060	0.00030463	0.000383157	0.000342346	0.000435171	0.0010482	0.000332869	0.00533052	0.000128061	6.41537e-05	0.000209512	0.000646314	6.21075e-05	0.00708965	0.000340382	0.00283609	0.000479918	0.00334574	0.000316811	0.00021751	0.000345446	0.0128197	0.000259756	0.000262232	0.000328617
s__MAG061	0.000268126	0.00036633	0.000327823	0.000259357	0.000262188	0.000367777	0.00404485	0.00325864	0.00499564	0.00277597	0.00231519	0.0037482	0.00537152	0.00656368	0.00381062	0.00553161	0.0071527	0.00537236	0.0097425	0.00230603	0.00951176	0.0147603	0.0110401	0.0096687
s__MAG062	0.00262376	0.00582378	0.00143709	0.000725235	0.000991188	0.00299566	0.00122438	0.0030448	0.00969951	0.000178632	0.000519453	0.000984771	0.018582	0.00617753	0.0148347	0.0101696	0.000692966	0.00395472	0.00370174	0.0027795	0.000717524	0.015309	0.000710775	0.00711496
s__MAG063	0.0899469	0.1099	0.0782574	0.0477224	0.0483977	0.0854462	0.00468891	0.0137986	0.0236855	0.0153403	0.0318402	0.0169846	0.0195348	0.051642	0.0429111	0.0455679	0.0349392	0.0627722	0.0367641	0.0598188	0.113989	0.0559837	0.0642408	0.0284283
s__MAG064	0.00143818	0.00123917	0.00190804	0.00107283	0.00182016	0.00142618	0.00238669	0.00539677	0.00537737	0.000490507	0.00105788	0.00249018	0.00730734	0.00134788	0.00173603	0.00270649	0.00141863	0.00154734	0.00206729	0.00331514	0.00582625	0.0120339	0.0018747	0.00251133
s__MAG065	0.0137933	0.0150258	0.0135798	0.0218716	0.0145389	0.0162438	4.51536e-05	0.000409604	0.00037163	0.00693547	0.0117399	0.00360564	0.0130993	0.00741073	0.00766077	0.00621284	0.00540796	0.0140606	0.0193951	0.00525883	0.0121146	0.026143	0.00349786	0.00870248
s__MAG066	0.0132421	0.00111845	0.000417122	0.00184481	0.00318646	0.0129475	0.000434445	0.000240711	6.91327e-05	0.000296832	0.00073691	7.58535e-05	0.015471	0.000742456	0.0192332	0.0127026	0.00175589	0.000669245	0.0010289	0.000987714	0.00935694	0.0396874	0.01529	0.000412503
s__MAG068	0.000548169	0.000474794	0.000589217	0.000699481	0.000578806	0.000525773	0.000740549	0.00199072	0.00015958	0.00319611	0.000805008	8.23469e-05	0.000342669	0.00250247	0.0107113	0.0359229	0.0177632	0.0149385	0.000316507	0.00035295	0.00169331	0.0162201	0.0137972	0.0020913
s__MAG067	0.00530652	0.000701747	0.00290475	0.00334227	0.00161162	0.00333572	3.70745e-07	0	1.16817e-07	0.00196129	0.00828708	1.41676e-06	0.0124039	0.00201807	0.00284845	0.0025261	0.00315958	0.00536592	0.00503182	0.0185524	0.00901538	0.00961395	0.00528304	0.00382063
s__MAG069	0.000930144	0.00091064	0.00109585	0.00141257	0.00105996	0.001501	0.000961878	0.000300262	0.000125308	0.000634294	0.000925864	0.000185358	0.000996386	0.00439207	0.000842671	0.00108763	0.0102778	0.000699859	0.00263044	0.00249812	0.00153313	0.000741727	0.0207923	0.00302726
s__MAG072	0.0116292	0.00293605	0.0230868	0.0280522	0.0209533	0.0214693	0.000408406	0.00125712	0.000236435	0.0259449	0.0170942	0.00142903	0.0579672	0.00224694	0.0218018	0.0321354	0.00800921	0.00729503	0.0164176	0.0167477	0.0128692	0.0180231	0.0152729	0.00661168
s__MAG073	0.00704779	0.00439542	0.00558856	0.00523319	0.00817562	0.00408796	0.00265508	0.0016154	0.00072401	0.0013487	0.0018466	0.00405045	0.00304815	0.00417291	0.00272015	0.00261708	0.00315004	0.00289458	0.00546047	0.00124806	0.00489015	0.00503528	0.00664572	0.00847548
s__MAG071	0.00877366	0.00429067	0.00411175	0.00665761	0.010067	0.00421176	0.00755936	0.00834916	0.00616998	0.00149081	0.00205521	0.0101498	0.00324719	0.00201346	0.00132109	0.00186464	0.00175562	0.00167735	0.00643724	0.00613902	0.00654725	0.00473325	0.00871487	0.00523756
s__MAG074	0.0044546	0.0026643	0.00319755	0.00426168	0.00436405	0.00317817	0.00128358	0.00574942	0.00251659	0.0019385	0.00131553	0.00567219	0.000987973	0.00120905	0.000968654	0.000822105	0.00225201	0.00133291	0.00216525	0.000837234	0.00597086	0.00145927	0.00528298	0.00459539
s__MAG075	0.000609248	0.000269484	0.000429731	0.000675187	0.000281827	0.000527075	5.51163e-05	2.92383e-05	1.13604e-05	0.000403322	0.000622213	2.2475e-05	0.00437334	0.000562471	0.000545316	0.000467159	0.00161478	0.00124565	0.00730878	0.0159144	0.00458034	0.00500831	0.00758945	0.00567272
s__MAG076	0.000356104	0.00300445	0.000138768	0.00122128	0.00886634	0.00878955	6.94089e-06	0.000184437	3.88348e-05	0.00726453	0.00124539	0.00422304	0.00277673	0.00327542	0.00357194	0.000199366	0.000743819	0.00737133	0.070776	0.0107666	0.00145658	0.00222218	0.0173247	0.0402923
s__MAG077	0.00416122	0.00300035	0.00358692	0.00202675	0.00231233	0.00404294	0.000217829	0.000343735	0.00130901	0.00121597	0.000319992	0.000436616	0.000736009	0.00236915	0.00219946	0.00107614	0.00488336	0.00364128	0.00552891	0.0115577	0.0146984	0.00927519	0.0220892	0.00275709
s__MAG080	0.000497165	0.00042046	0.000426796	0.000561349	0.000418331	0.000420166	0.000631536	0.000242665	0.00010147	0.0551867	0.00121143	0.000335084	0.0207474	0.0205219	0.00452766	0.00792182	0.0302575	0.0286117	0.00476575	0.0117399	0.0132475	0.000364885	0.0114415	0.000476861
s__MAG082	0.000132585	0.000179291	0.00017811	0.000138156	0.000114305	0.000140667	0.000112015	0.000102388	3.31595e-05	0.00015563	0.000244415	4.82043e-05	0.000214447	0.000190922	0.000281295	0.000239047	0.000166544	0.000171313	0.000131951	0.0341422	0.0243619	0.0442634	0.0233837	0.0251609
s__MAG083	0.000558621	0.000405192	0.000557307	0.0007136	0.000339183	0.00369173	0.103263	0.0802382	0.0231053	0.00219684	0.00057696	0.0337725	0.000429307	0.000516925	0.000736692	0.000647281	0.000510287	0.000507891	0.0158783	0.000391956	0.00330588	0.000596763	0.0172494	0.0268683
s__MAG085	0.000928117	0.000144074	0.000205131	0.00202664	0.00308905	0.0028277	9.20405e-05	0.0046007	5.13114e-05	0.0044197	0.000109339	0.000798412	0.00111548	0.000690478	0.000602585	0.000156323	0.00014806	0.00310259	0.000253631	0.00166324	0.000517544	0.000279827	0.000438915	0.00794345
s__MAG087	0.000344391	0.000523756	0.00036471	0.000480691	0.000514465	0.000698827	0.00105917	0.000239594	0.0159968	0.00940874	0.000532217	0.0440624	0.000203885	0.00100774	0.000265327	0.00214043	0.00342914	0.000604259	0.000980595	0.000317379	0.00353373	0.000376091	0.00265957	0.0143086
s__MAG088	0.0392934	0.0377569	0.0440757	0.0357035	0.0184954	0.0376446	0.00443646	0.00645744	0.00433797	0.00773013	0.0142104	0.00223233	0.046134	0.0161619	0.0324304	0.0322282	0.0136174	0.0338525	0.0579689	0.080244	0.0433103	0.0495273	0.0384294	0.0379749
s__MAG090	0.00178351	0.00185327	0.00182743	0.00271601	0.00181343	0.00355992	0.0003724	0.000199489	0.000187736	0.00119082	0.00185356	0.000421915	0.00186463	0.00137503	0.00111698	0.00128254	0.0012861	0.00210294	0.00241308	0.00413676	0.00159746	0.00326458	0.000562932	0.00666404
s__MAG093	0.00384606	0.00343921	0.000776467	0.00493474	0.00736647	0.00281819	0.000898748	0.00413605	0.000366462	0.0035249	0.00301173	0.00037673	0.00558147	0.00495251	0.00495309	0.00869494	0.002149	0.00697366	0.00125805	0.00338607	0.00210822	0.00399229	0.00226031	0.0107602
s__MAG094	0.00132965	0.00765515	0.000563788	0.00200453	0.000723202	0.000586546	0.00650703	0.000571298	0.000192861	0.000875972	0.0119011	0.000265536	0.014204	0.000848216	0.00854302	0.00237091	0.00381958	0.00085834	0.000422923	0.000773132	0.00154832	0.00178107	0.000651582	0.000793342
s__MAG097	0.00124919	0.00175845	0.00113981	0.00124199	0.00143972	0.00112262	0.00736618	0.00238336	0.00307233	0.0090769	0.00242226	0.00245878	0.0160744	0.00441541	0.00144883	0.00197185	0.000918897	0.0108415	0.000595474	0.00528704	0.00138986	0.00353545	0.00213052	0.00137851
s__MAG099	0.00298451	0.000613794	0.00235383	0.00329278	0.00104823	0.00282516	0.0672401	0.0720991	0.0187162	0.005401	0.00486015	0.0131477	0.0166841	0.00123787	0.0026496	0.00221285	0.000811823	0.0010724	0.00248137	0.00609303	0.00212213	0.00349034	0.00439235	0.00199195
s__MAG003	0.0112138	0.00563	0.0117888	0.0158373	0.0120668	0.021024	0.0218778	0.00957681	0.00951989	0.018138	0.0167961	0.00392635	0.00374482	0.00315356	0.00171496	0.00486797	0.00437218	0.00306353	0.0228905	0.00283988	0.017571	0.00906103	0.00754021	0.0137369
s__MAG005	0.00633342	0.00336623	0.00285421	0.00578254	0.00758567	0.00259319	0.0179752	0.0047399	0.00110971	0.00213949	0.00280904	0.000628118	0.0224473	0.0126264	0.0105782	0.0075681	0.00278887	0.00891763	0.00203767	0.00743997	0.000511519	0.00242916	0.00128523	0.00602294
s__MAG006	0.000644113	0.000128409	0.00176533	0.000215442	0.000125956	9.50673e-05	0.00783352	0.000103273	7.79303e-05	6.26613e-05	0.00123169	6.10563e-05	0.00041358	0.000195467	0.000185624	0.000269199	0.000195372	0.000477886	7.12615e-05	0.000538644	0.000103452	0.000479254	9.34804e-05	0.000218438
s__MAG007	0.00297082	0.00133463	0.00447437	0.00614255	0.00495459	0.00357945	0.0130204	0.00575731	0.00113591	0.00140769	0.00713534	0.00364088	0.00322334	0.00531222	0.00444003	0.00297236	0.00208502	0.00411535	0.000960325	0.00102386	0.000584553	0.00231903	0.000603442	0.00888747
s__MAG008	0.000904734	0.000642556	0.000940037	0.00047367	0.000946926	0.000868792	0.00844046	0.00595924	0.00253535	0.000435609	0.00054695	0.0026817	0.00165572	0.000493376	0.00132147	0.000659311	0.000593751	0.000382979	0.00085929	0.000565107	0.000695707	0.000533609	0.000526896	0.000596702
s__MAG011	0.00155773	0.0281334	0.0016659	0.00157826	0.00141324	0.00100339	0.0195353	0.000615396	0.00112072	0.00118883	0.00319025	0.000382343	0.0244522	0.00163563	0.0115872	0.0153624	0.00211214	0.00118088	0.000994653	0.00109972	0.000901882	0.00137806	0.0124853	0.0414805
s__MAG013	0.0134574	0.00766588	0.0112468	0.0122541	0.0191232	0.0128864	0.0222735	0.0380487	0.00929469	0.0212154	0.0202592	0.064548	0.0111832	0.00699267	0.00739535	0.00693536	0.00605304	0.012838	0.0373452	0.0135515	0.0111743	0.0145891	0.0240342	0.0261444
s__MAG012	0.0015972	0.000243493	0.00156545	0.0027601	0.00123567	0.00152364	0.00495739	0.00358577	0.000551212	0.000660808	0.000487387	0.00044085	0.00255242	0.000336496	0.00173726	0.001244	0.000307463	0.000460601	0.000660084	0.000241881	0.000646917	0.000790922	0.000706379	0.000180017
s__MAG014	0.000803457	0.00783186	0.00220735	0.00182712	0.00168199	0.000719343	0.0167768	0.00399093	0.0010927	0.00586386	0.00323533	0.000106276	0.000517644	0.000506524	0.00340557	0.00114	0.000550284	0.00164804	0.00106767	0.00677613	0.003281	0.000780588	0.00395382	0.000438164
s__MAG015	0.00194819	0.000187515	0.000965746	0.000282636	0.00311706	0.00494539	0.0258121	0.000342207	8.61226e-05	0.00117448	0.000573505	0.000751008	0.000287515	0.000814368	0.000267163	0.000618405	0.000402627	0.000372418	0.000492912	0.000226612	0.000170897	0.000628347	0.000210842	0.000165562
s__MAG122	0.00249805	0.00833272	0.00459668	0.00161	0.00317285	0.00279624	0.00407372	0.00704018	0.00567794	0.00257067	0.000490737	0.00211184	0.00328966	0.00899173	0.00426881	0.00480242	0.00885458	0.00664581	0.00476564	0.0046429	0.007557	0.00697637	0.00385899	0.00656422
s__MAG123	0.00399652	0.00698646	0.00802537	0.00820144	0.00177158	0.0269619	0.00391445	0.000455931	0.000342262	0.00186064	0.01334	0.000193598	0.0115152	0.0469464	0.0378258	0.00626613	0.0015309	0.00164231	0.000387878	0.0021857	0.00174757	0.000756541	0.000379211	0.0227994
s__MAG121	0.00173668	0.00264374	0.00236017	0.00133723	0.00401035	0.00189787	0.00426974	0.000736388	0.000778489	0.00663998	0.00204803	0.00034876	0.00179235	0.0111496	0.00687521	0.0116215	0.00238462	0.00790032	0.000679446	0.00140129	0.00101826	0.00197851	0.00101806	0.00480181
s__MAG124	0.00435796	0.00478639	0.00368403	0.00325858	0.00597352	0.0036723	0.00244473	0.00538774	0.0221749	0.00257435	0.00116881	0.0110217	0.00583576	0.0158791	0.00936752	0.00876076	0.0127073	0.0124205	0.00399833	0.00798085	0.0304931	0.0124688	0.0149537	0.013698
s__MAG126	0.00497025	0.00175766	0.000868044	0.00113828	0.00120319	0.00113683	0.00288481	0.000351226	0.000194895	0.00414844	0.0113389	0.000947454	0.00294104	0.01836	0.00263528	0.00224491	0.00236167	0.0257021	0.0019047	0.0308839	0.00323656	0.00831353	0.00395321	0.00170573
s__MAG127	0.0134127	0.00769578	0.0103226	0.010835	0.0138148	0.0115326	0.0166549	0.0130358	0.00832349	0.0107149	0.00873896	0.0308664	0.00952906	0.0107698	0.0109833	0.0091372	0.0106688	0.0110026	0.0106167	0.00576507	0.0138195	0.0038875	0.021362	0.0233086
s__MAG131	0.0051142	0.0129977	0.00880344	0.00635858	0.00487966	0.00506408	0.00843738	0.0133824	0.00541764	0.00159806	0.00107318	0.00346489	0.0145664	0.0255429	0.0141317	0.0134256	0.0126959	0.0177972	0.00357231	0.00482476	0.00510145	0.00828497	0.00293551	0.00127254
s__MAG132	0.000600028	0.00100097	0.000118146	0.000438479	0.000515211	0.000453531	0.0003913	0.00024663	8.28212e-05	0.00161927	0.000640505	7.83064e-05	0.000828639	0.0167323	0.000510526	0.000865082	0.00219349	0.00284324	0.000397851	0.00262293	0.00100019	0.00333854	0.000424116	0.000776634
s__MAG135	0.0287178	0.0166571	0.0226424	0.0208982	0.0167079	0.0142499	0.000673325	0.00419148	0.000668058	0.0113608	0.0090151	0.00702771	0.0163278	0.0104359	0.0171056	0.0109869	0.00832035	0.013776	0.0169244	0.0172287	0.0230803	0.0223749	0.0205783	0.00742698
s__MAG137	0.000295987	0.000956362	0.00322858	0.00143689	0.00560605	0.000352081	0.00040705	0.00013159	6.18548e-05	0.000234223	0.000537228	4.72956e-05	0.000847701	0.000266599	0.0108389	0.000666394	0.00049248	0.0020113	0.000306849	0.00167961	0.000411541	0.000499727	0.000293169	0.000242446
s__MAG138	0.00102047	0.00258888	0.00669089	0.00311737	0.00346492	0.00119164	0.00774102	0.000235113	8.31574e-05	0.00356637	0.00523161	0.000213485	0.00325838	0.000808243	0.0084986	0.00697649	0.00364126	0.00765709	0.000646431	0.00624196	0.00236222	0.00159132	0.00113957	0.000898952
s__MAG139	0.000912406	0.000175704	0.000467334	0.000932184	0.00138246	0.000135728	0.000111286	0.000186695	6.74454e-05	0.000714333	0.00281708	0.00153187	0.000318628	0.00267395	0.0104431	0.00319562	0.000141493	0.00109621	0.00204577	0.00108161	0.000167172	0.00271317	0.000146636	0.00629978
s__MAG141	0.00223752	0.012767	0.00207237	0.00355971	0.00455808	0.00197276	0.00109292	0.00478506	0.000218619	0.000402089	0.00184265	0.000171968	0.00384754	0.000743415	0.0285337	0.00247117	0.00046153	0.00269632	0.000980595	0.00104606	0.000634666	0.00501172	0.00148357	0.00167974
s__MAG144	0.00538614	0.00331848	0.0073635	0.00334842	0.00482463	0.00587528	0.00470406	0.00293906	0.00131153	0.00156116	0.0117678	0.00260017	0.0287973	0.00457904	0.0172239	0.009506	0.00686917	0.00851981	0.00619503	0.00685701	0.00255519	0.0180036	0.00165107	0.00138285
s__MAG145	0.00505344	0.00199567	0.007085	0.00503405	0.00431635	0.00479595	0.00122594	0.000569782	0.00023043	0.00108592	0.00170453	0.000243824	0.0041082	0.00331675	0.00378934	0.0122668	0.00123895	0.00149545	0.000622327	0.00126816	0.000786228	0.00189383	0.000751044	0.00131775
s__MAG146	0.000216285	0.000207882	9.65962e-05	0.00017337	0.000260945	0.000213459	0.000196645	0.000668034	0.000322507	0.00145544	0.000264526	2.80405e-05	0.000217795	0.000209571	0.00919931	0.0122518	0.0044929	0.000760636	0.000295297	0.000226344	0.000479261	0.00351568	0.000903498	0.000273247
s__MAG147	0.000329156	0.000693827	0.00043186	0.000876909	0.00104811	0.00160785	0.000129786	0.000168475	4.35091e-05	0.000549003	0.00522318	8.62632e-05	0.00266536	0.00203193	0.00539472	0.00928771	0.00225955	0.00158776	0.000521733	0.00195051	0.000365312	0.000815733	0.000779116	0.000741712
s__MAG148	0.0116396	0.00566058	0.000497262	0.00635187	0.00204668	0.0048778	0.000423053	0.00771699	0.000704676	0.00998274	0.000441748	0.00017968	0.00525095	0.00968232	0.00541698	0.016752	0.00870087	0.00581837	0.0041367	0.000599283	0.00152	0.00047971	0.0017931	0.000855693
s__MAG150	0.00734808	0.00115447	0.0118014	0.00931814	0.0011257	0.0114643	0.000300757	6.78324e-05	7.21751e-05	0.000181539	0.000419328	5.91293e-05	0.00680282	0.0117315	0.000988773	0.0254564	0.0237671	0.0127987	7.41614e-05	0.00516288	0.00413168	0.0100834	0.000141524	0.013066
s__MAG152	0.00360154	0.00504723	0.00540096	0.00267298	0.00381677	0.00691656	0.00747901	0.00370569	0.00459254	0.00275692	0.00286051	0.000907734	0.00234531	0.00495397	0.00239159	0.00154522	0.0163744	0.00302919	0.000853958	0.00539656	0.00370426	0.0051149	0.00196706	0.00384292
s__MAG153	0.00618646	0.00451919	0.00477443	0.00792904	0.00940621	0.00848674	0.00105523	0.000555117	0.000845695	0.00145287	0.00191824	0.000333696	0.00404621	0.00229331	0.00828714	0.0159256	0.0440484	0.0292268	0.00726985	0.00131496	0.0020822	0.00111527	0.00191646	0.00194146
s__MAG159	0.000342831	0.000410664	0.000430053	0.000592102	0.000443089	0.000751261	0.000276794	0.00482689	2.35998e-05	0.000282129	0.000378505	7.98414e-05	0.00289301	0.0019153	0.00241083	0.000907679	0.000377104	0.00953049	0.000334867	0.000253752	0.000223781	0.00715614	0.000329958	0.00029129
s__MAG160	0.000258383	0.00341015	0.00116932	0.00187176	0.000164274	0.00336713	0.000769267	0.000167064	7.68868e-05	0.000944855	0.000555108	3.58622e-05	0.000395563	0.000145335	0.00316393	0.00498859	0.002602	0.00803014	7.296e-05	0.000709497	0.00187825	0.000122539	7.80416e-05	0.000919079
s__MAG162	0.00219695	0.00178944	0.00389034	0.00231845	0.00213085	0.0020933	0.0025894	0.00108959	0.000444657	0.00172785	0.00387513	0.000535766	0.00225459	0.0119989	0.0044909	0.00352866	0.0023436	0.0194861	0.000779117	0.00194042	0.00119032	0.00884097	0.00214519	0.00179104
s__MAG163	0.00206935	0.00110938	0.000712428	0.00161629	0.0031251	0.0026635	0.00130137	0.0011179	0.00025488	0.00120061	0.00697883	0.000374583	0.00287588	0.0130126	0.011516	0.00660697	0.00162138	0.0187032	0.00070204	0.00144495	0.00056828	0.0010617	0.00111361	0.00120322
s__MAG100	0.000452359	0.000388023	0.000394036	0.000581486	0.00040063	0.000473169	0.000574763	0.0100526	0.000338768	0.000448327	0.000941462	0.00013828	0.000569863	0.000742866	0.000932389	0.0008744	0.000631478	0.000754418	0.00360062	0.000524408	0.000356194	0.00118478	0.000262165	0.000530417
s__MAG103	0.00472542	0.00539799	0.00382369	0.00366334	0.00701052	0.00448786	0.0203111	0.0227761	0.0308333	0.00621333	0.00150493	0.0336382	0.00301123	0.00447081	0.00315387	0.00291878	0.00435511	0.00465333	0.0110219	0.00184011	0.00657414	0.00216649	0.00683491	0.00914032
s__MAG104	0.00010482	0.00345376	0.000824286	0.000192589	0.000507988	0.000439192	0.000391776	0.0107407	0.00209883	0.00132959	0.00368666	0.00268448	0.00716807	0.000130656	0.000232342	0.000652439	0.000910977	5.88906e-05	0.00099579	0.000141113	0.00347211	0.00200353	0.000312952	0.00107524
s__MAG105	0.00154079	0.00160599	0.00141059	0.00122546	0.00220717	0.00152451	0.00455391	0.0154268	0.00231897	0.00119769	0.00114405	0.00828194	0.00621461	0.01729	0.0087574	0.0097838	0.0115963	0.011925	0.00283585	0.00639233	0.00414786	0.00413312	0.0059139	0.00364715
s__MAG106	0.00584752	0.00676641	0.00585237	0.00407424	0.00612927	0.00501699	0.00196848	0.00867608	0.00258951	0.004006	0.00243437	0.00332685	0.00287383	0.00621111	0.00557709	0.00381917	0.00489818	0.00789902	0.00247395	0.0106977	0.00405289	0.00368872	0.00391906	0.00746434
s__MAG108	0.000383381	0.000961295	0.00014458	9.60829e-05	6.51684e-05	0.000898427	9.15489e-05	0.00725624	0.000373635	0.000957783	0.000137686	0.000418112	0.000421538	0.00148459	7.73259e-05	0.000835754	0.000435906	0.000782444	0.000340697	5.44947e-05	0.000111687	0.00045382	0.000111759	3.85663e-05
s__MAG109	0.000120608	9.13411e-05	8.91783e-05	0.000105597	0.000124212	8.61738e-05	0.00398512	0.00581524	0.00187223	0.0019258	9.31578e-05	0.014476	0.000327393	0.000339231	0.000273349	0.000427393	0.00107855	0.000331646	0.000159205	0.00108641	0.000433857	0.000317605	0.000942453	0.00145024
s__MAG110	0.00186344	0.00402035	0.00224439	0.0010929	0.00130881	0.00146227	0.00292713	0.0144833	0.00526221	0.00333456	0.00114304	0.00987415	0.0014175	0.00985653	0.00509871	0.00370586	0.00669724	0.00732064	0.0022346	0.00132304	0.00463468	0.00198478	0.00190887	0.00058248
s__MAG111	0.00183644	0.00119906	0.00215187	0.00170196	0.00130774	0.00238218	0.00289746	0.00603532	0.00351149	0.00304895	0.00110807	0.00390707	0.00196144	0.00141226	0.00132041	0.00147142	0.00400039	0.00126131	0.00236355	0.000924823	0.00236072	0.00146164	0.00386228	0.00416867
s__MAG112	0.00194376	0.00142229	0.00184463	0.00217982	0.00226493	0.00144389	0.00256531	0.0176864	0.00357973	0.000743402	0.000877034	0.00898043	0.00199508	0.00135952	0.00124759	0.00159461	0.00121742	0.00117782	0.00290786	0.00127761	0.00209762	0.00177036	0.0020211	0.00488522
s__MAG113	1.70271e-05	1.50189e-05	1.57662e-05	1.07902e-05	1.83718e-05	1.21851e-05	0.000151271	0.00763902	0.00158859	1.11959e-05	1.74624e-05	0.00464205	1.71021e-06	3.01733e-06	5.18921e-06	2.73384e-06	7.03884e-06	6.0476e-06	1.54834e-05	9.98906e-06	1.54874e-05	5.32289e-06	8.88766e-06	2.30288e-05
s__MAG114	0.00051112	0.000445166	0.00110361	0.000863095	0.000499468	0.000471461	0.000483777	0.014443	0.000650448	0.000476428	0.00859011	0.000592917	0.0015271	0.00221229	0.000640277	0.000862687	0.000779521	0.00194265	0.000426415	0.000409571	0.000810651	0.00785811	0.00032575	0.000448437
s__MAG115	0.00426499	0.0229414	0.00780261	0.00767617	0.00456973	0.00508019	0.00538483	0.0216168	0.0114941	0.010756	0.00929552	0.00797171	0.00298835	0.004192	0.0045311	0.00847324	0.00946276	0.00721188	0.00788895	0.0018825	0.0209399	0.00846284	0.0119504	0.00413349
s__MAG116	0.00306245	0.00205168	0.00838555	0.00177575	0.00395161	0.00746807	0.0157407	0.0273702	0.0233747	0.0124683	0.00311848	0.0313568	0.00168978	0.00585615	0.00238216	0.00894743	0.0256793	0.0105708	0.00632711	0.00624213	0.00269158	0.00383897	0.00776996	0.00693763
s__MAG117	0.00191697	0.00395659	0.0015772	0.00170454	0.00167091	0.00290668	0.00956612	0.0176034	0.0261132	0.00509998	0.00289526	0.0101411	0.00232759	0.0057802	0.00435704	0.00353479	0.0111553	0.00849301	0.00293241	0.00391936	0.00578476	0.0043634	0.00237147	0.00150504
s__MAG118	0.00221499	0.00354516	0.00298993	0.000904303	0.00267357	0.00237512	0.00659229	0.00663084	0.00460398	0.000857369	0.000901075	0.00208142	0.00146089	0.00301844	0.00122831	0.00226487	0.00298999	0.0016584	0.00395743	0.0023835	0.00318689	0.00313983	0.00235244	0.00358599
s__MAG119	0.000490506	0.000321508	0.000755184	0.000518262	0.000503769	0.00126742	0.000319304	0.0305507	0.000601857	0.000522351	0.000142369	0.000846338	0.000279459	0.000258686	0.000202774	0.000281207	0.000350999	0.000288543	0.000362045	0.000307153	0.000307574	0.000435521	0.000445623	0.000668318
s__MAG120	0.000601785	0.000997068	0.000234908	0.000420211	0.000132895	0.000732154	0.000792898	0.0129795	0.00384594	0.00076252	0.000480169	0.000450393	0.000391531	0.00248552	0.000522147	0.00124031	0.00387617	0.00256466	0.00053433	0.000669247	0.00277163	0.000905015	0.000428555	0.000196116
s__MAG164	9.12764e-05	9.6726e-05	0.000164932	6.95056e-05	0.000109496	0.000241205	0.00320726	0.000113691	0.00774181	0.00174052	0.000379528	0.00138032	0.000108776	0.000293679	0.000166896	0.00029082	0.000416047	0.000195584	0.000870871	0.000329519	0.000689657	0.00104983	0.000368102	9.40681e-05
s__MAG165	0.00438691	0.00388329	0.00623328	0.0042164	0.0112526	0.00556027	0.000828778	0.00491669	0.0120535	0.00020236	0.00566788	0.00834491	0.000588848	0.000367677	0.000471439	0.000451313	0.000543428	0.000693762	0.00057824	0.000698382	0.000264124	0.000254549	0.000412483	0.000426176
s__MAG168	2.90339e-05	0.000362523	0.000118766	8.7807e-05	5.45649e-05	0.000103115	0.00038192	0.00435598	0.00968435	0.00118234	0.00161417	0.000415134	7.0065e-05	0.00164434	4.03366e-05	0.00100153	0.0024287	0.00157418	0.00142426	2.49955e-05	0.000267987	0.000191438	2.09827e-05	0.000242206
s__MAG170	0.0091875	0.00260622	0.0081448	0.00188259	0.00804583	0.0140595	0.00117372	0.00101299	0.018623	0.00483495	0.00189675	0.000514099	0.000868836	0.00154968	0.00127842	0.00138506	0.00252719	0.000718153	0.000475452	0.000542639	0.000449524	0.000959716	0.00295332	0.000776717
s__MAG172	0.000238165	6.20875e-05	4.02601e-05	0.000130086	0.00031728	3.03036e-05	0.000234909	0.00353999	0.00832042	0.000982329	0.00249966	0.00130393	0.000832945	0.000133567	0.000114245	0.000628905	8.17256e-05	0.000383675	0.000130916	0.000221769	0.000257416	0.000679691	0.00011842	3.42468e-05
s__MAG173	0.00511039	0.00376714	0.0038656	0.00423465	0.00663532	0.00438698	0.00713348	0.0130455	0.0251132	0.00378874	0.0196689	0.0152746	0.00282808	0.00200529	0.00184193	0.00173515	0.00256219	0.00171545	0.00657988	0.0061769	0.00361627	0.00359078	0.00492326	0.00514502
s__MAG171	3.06608e-05	2.17041e-05	2.41295e-05	5.12452e-05	1.50238e-05	3.92733e-05	0.0153625	5.27645e-05	0.101227	0.024311	7.0337e-05	0.019587	3.45934e-05	0.000386142	6.50461e-05	0.000214338	0.00122981	8.83733e-05	0.0194897	0.000135427	0.000552217	0.00429424	0.000409121	0.000107755
s__MAG175	0.00459729	0.00197108	0.00178274	0.00247425	0.00233396	0.00209033	0.00382602	0.00125006	0.0337209	0.00175079	0.00438256	0.00137162	0.00329627	0.0027424	0.00439551	0.00372194	0.0131862	0.00555401	0.00109247	0.00346616	0.00463357	0.00195475	0.00132901	0.00245338
s__MAG176	0.000423713	0.000400986	0.000334525	0.000648911	0.00041017	0.00046567	0.037171	0.000277111	0.0065266	0.0258772	0.00269335	0.00498462	0.000471722	0.00441559	0.00097998	0.00101842	0.00103364	0.000832484	0.00126599	0.000586618	0.000404615	0.0041823	0.000248486	0.000398202
s__MAG177	0.00306531	0.00171609	0.00147489	0.00340538	0.00236967	0.00328605	0.00199228	0.00394777	0.00230785	0.00832022	0.00213704	0.00110307	0.00303334	0.000602729	0.000581858	0.000730793	0.0018903	0.00123281	0.00238677	0.000993909	0.000366932	0.00177149	0.000629935	0.00342821
s__MAG179	0.000768339	0.000908054	0.000500536	0.000436208	0.000542872	0.000601733	0.000369652	0.000267532	0.000124575	0.00649501	0.000519835	7.28902e-05	0.000664338	0.00399861	0.00072442	0.00140749	0.0025027	0.00268392	0.000198428	0.00220701	0.000300394	0.00194925	0.0018604	0.000742591
s__MAG180	0.0204141	0.0020326	0.00261995	0.00431287	0.0193028	0.0192303	0.0263873	0.00145168	0.000354823	0.0164135	0.00216376	0.00218268	0.00178782	0.00266573	0.00274454	0.00448051	0.00263521	0.00578565	0.000984759	0.00163008	0.00113175	0.00150529	0.00114914	0.00262534
s__MAG181	0.00472508	0.00226348	0.00286304	0.00435677	0.00303142	0.0041538	0.00282646	0.00392486	0.000510639	0.00718445	0.00486653	0.00140669	0.00408124	0.00218239	0.00462044	0.00678075	0.00260272	0.00331496	0.00288047	0.00282774	0.00106094	0.00462829	0.000817393	0.00347924
s__MAG183	0.000387982	0.00066452	0.000942606	0.000840038	0.001449	0.000587314	0.0032389	0.000344396	0.00210607	0.00756202	0.00224243	0.00106599	0.0011057	0.00140316	0.00112352	0.00123566	0.00105336	0.000952307	0.000867715	0.000728663	0.000733893	0.00121635	0.000414302	0.00413429
s__MAG184	0.00105436	0.000159347	0.000405087	0.000626527	0.000966404	0.00131025	3.21737e-05	9.77718e-05	2.92271e-05	0.00886566	0.0019066	3.166e-05	0.00290611	0.000363227	0.000811256	0.000906827	0.000516014	0.0010214	0.00369752	0.000304883	0.000980697	0.000999938	0.00249485	0.00192144
s__MAG185	0.00344797	0.00353686	0.00694854	0.00368492	0.00554833	0.00563048	0.0189817	0.0175636	0.0233897	0.0462899	0.00687802	0.0591168	0.00719852	0.00980398	0.00516107	0.0060371	0.0398118	0.0108739	0.0127226	0.00956912	0.0102361	0.00564718	0.0166755	0.00792238
s__MAG187	0.00399049	0.00127001	0.0138265	0.0137895	0.00966962	0.0123991	0.00035653	0.000380113	8.68333e-05	0.00845823	0.00224771	4.73456e-05	0.0159621	0.00213885	0.00809494	0.0166012	0.00257243	0.00298803	0.00532182	0.00395322	0.00761009	0.0106508	0.00350701	0.00493069
s__MAG188	0.000211609	0.00452128	0.000166339	0.000294166	0.000271174	0.000527977	0.00745739	0.00012452	0.00256825	0.024639	0.001463	4.58603e-05	0.0111184	0.0128499	0.00155688	0.0165963	0.00810808	0.00309564	0.00581197	0.000468622	0.000204361	0.0225234	0.000177853	0.000595504
s__MAG190	0.0003847	0.000304871	0.000540806	0.00109535	0.00140396	0.000736677	0.00137213	5.46334e-05	0.000638672	8.63671e-05	0.0110408	0.000165171	0.000552881	0.00037726	0.00307865	0.000595986	0.00101155	0.00202328	0.000945918	0.000702601	0.000391635	0.00237518	0.00160014	0.000722964
s__MAG191	0.000835468	0.00140596	0.00202972	0.00267966	0.000958802	0.00161673	0.0069214	0.00104045	0.000583121	0.000486669	0.00889079	0.00110465	0.000825808	0.00124058	0.00178422	0.00223985	0.000332047	0.000905324	0.000396028	0.00275266	0.000646077	0.00104346	0.0001988	0.0016128
s__MAG192	0.00111819	0.000807119	0.00324195	0.00102163	0.00181939	0.001335	0.000159408	0.000159409	0.000109559	0.00154163	0.0145286	0.000859232	0.00204397	0.00145224	0.00706125	0.000833711	0.00104575	0.000927659	0.0027616	0.00391381	0.00182894	0.00243781	0.00201389	0.00367404
s__MAG193	0.000722714	0.000402162	0.000651444	0.00748359	0.00056302	0.000186577	0.0064914	0.00665832	0.0189971	0.000485399	0.0123054	0.000341205	0.00408864	0.0125824	0.000215752	0.000710484	0.000207887	0.013791	0.000226332	0.000122813	0.000460232	0.000971374	0.000223222	0.00358785
s__MAG194	0.000962751	0.000634895	0.000844037	0.000826769	0.00063972	0.000639156	0.00351318	0.0082263	0.00768067	0.000671064	0.0695115	0.000323845	0.00126548	0.000662325	0.000951135	0.000982791	0.000436955	0.00100984	0.000557922	0.000620493	0.000403673	0.000773338	0.000441688	0.000928803
s__MAG195	0.000169345	0.00247544	0.000436169	0.00477634	0.0019921	0.00139364	0.00267713	3.30043e-05	9.74417e-06	0.00125999	0.00685019	1.91391e-05	0.000239137	9.40938e-05	0.00099075	0.000172064	0.00240703	0.000172309	0.00039527	0.00013736	0.000381577	0.00246759	5.02668e-05	0.00223877
s__MAG198	0.0310898	0.0184966	0.018667	0.0322692	0.0336038	0.0252637	0.00460352	0.00657257	0.00640269	0.00282054	0.0528521	0.00536062	0.00747573	0.00596598	0.00649859	0.00485484	0.00470686	0.0074932	0.0137587	0.00375961	0.0103028	0.00952689	0.0100734	0.0130545
s__MAG199	0.0036815	0.000793446	0.000720957	0.00301244	0.00074373	0.000826755	0.00109484	0.000119216	0.000199143	0.000352081	0.0409628	0.000297524	0.000844119	0.000867292	0.000694529	0.000958808	0.000512379	0.000690607	0.000331842	0.000503423	0.000411342	0.000511556	0.000530319	0.00107245
s__MAG204	0.00181351	0.000803441	0.00163951	0.00169836	0.00183079	0.00169288	0.0019929	0.00444824	0.000916352	0.00155263	0.00277766	0.00593523	0.00212593	0.000677445	0.000996048	0.000710268	0.000494694	0.000743867	0.00162057	0.00112044	0.000864887	0.00184775	0.000903854	0.00228582
s__MAG206	0.00127351	0.000739918	0.00105049	0.000780215	0.00115976	0.000937828	0.00211719	0.00287402	0.00261215	0.000635817	0.000808053	0.00602556	0.00061455	0.00100812	0.00073041	0.000589675	0.000951444	0.000908942	0.000899845	0.000466159	0.00101649	0.00074404	0.00107108	0.00116666
s__MAG207	0.000735457	0.00101811	0.000557703	0.000807542	0.000660558	0.00109201	0.0155937	0.00982386	0.015447	0.00138445	0.0010608	0.0617658	0.000266972	0.000826125	0.000442032	0.00092434	0.00272369	0.000919544	0.00202228	0.00101144	0.00276314	0.000528525	0.00107493	0.00187137
s__MAG209	0.00756625	0.00373959	0.00365918	0.0057326	0.00441808	0.00450408	0.00494039	0.0098478	0.0114232	0.00150333	0.00658583	0.0174277	0.00883704	0.00624973	0.00767983	0.00867065	0.00390551	0.00663824	0.00398748	0.00573946	0.00782097	0.00300469	0.0107475	0.00970476
s__MAG213	0.00256939	0.00205087	0.00162266	0.0021135	0.000938164	0.00271792	0.012224	0.0017869	0.00251445	0.00773421	0.00748791	0.00919899	0.00151753	0.00494963	0.00592372	0.00246632	0.00110794	0.00364448	0.00583106	0.00350229	0.00433159	0.00307704	0.000888336	0.000465323
s__MAG211	0.00252402	0.00145907	0.00272755	0.00201867	0.00738337	0.00291486	0.0181551	0.0147775	0.0118511	0.00349972	0.00144559	0.0189662	0.000809202	0.000579536	0.000705115	0.000613106	0.00129822	0.000554817	0.00202592	0.00235946	0.00124012	0.00118893	0.00160079	0.00415316
s__MAG214	0.0373344	0.0303884	0.0196353	0.0189794	0.0420246	0.0169876	0.00372973	0.0151402	0.00482432	0.0181517	0.00749407	0.02235	0.0196261	0.0322645	0.0229083	0.0213058	0.0162693	0.0168557	0.00780827	0.00787819	0.0380711	0.0283821	0.0380229	0.0495851
s__MAG215	9.82057e-06	6.40725e-07	4.22665e-05	2.3347e-05	8.67944e-07	1.89838e-06	1.14568e-06	0.000308908	0.193691	1.0404e-05	2.61244e-06	0.0261189	8.90777e-06	7.38724e-06	2.49921e-05	4.18793e-05	4.2181e-06	9.16466e-06	0.000142035	4.72947e-05	1.0159e-05	2.85835e-05	1.42121e-05	9.0603e-05
s__MAG220	0.00938005	0.000335217	0.00170681	0.0203945	0.00190953	0.000448061	0.0668704	0.000284374	0.00583535	0.0143882	0.000614972	0.0114955	0.00127208	0.000315175	0.000900811	0.014666	0.00153929	0.000520935	0.000700144	0.000247117	0.00163794	0.00584511	0.00381927	0.00181234
s__MAG224	0.0245331	0.0197263	0.0142739	0.0192733	0.0155142	0.0140671	0.00161556	0.00536005	0.00252421	0.0119746	0.0159586	0.00461579	0.0151722	0.0151928	0.0125735	0.0113617	0.00953312	0.017522	0.0140688	0.00974859	0.0304011	0.0126527	0.0200084	0.0180515
s__MAG226	0.0151555	0.0139486	0.0141393	0.00957278	0.0273928	0.00905643	0.00622595	0.00172301	0.00427569	0.00412619	0.0132522	0.00241325	0.0024269	0.00971675	0.00403067	0.00971852	0.0130483	0.00985801	0.00318472	0.00700332	0.0061972	0.0104968	0.0140813	0.0126838
s__MAG227	0.0166708	0.0534962	0.0315747	0.0186887	0.0139826	0.0137177	0.0216377	0.0442706	0.00601898	0.00503755	0.0106885	0.00708709	0.0229234	0.0259587	0.0106139	0.0139281	0.021684	0.018437	0.00379443	0.0269857	0.00919611	0.0293731	0.0142218	0.00203249
s__MAG228	0.0143636	0.0110996	0.0127736	0.00864865	0.0200495	0.00683841	0.00547638	0.00927821	0.000620685	0.0105475	0.0181893	0.00911897	0.00186619	0.00234543	0.00442033	0.00290807	0.00273653	0.00154487	0.000696152	0.000578637	0.00445183	0.00178869	0.0022734	0.0102454
s__MAG229	0.0259608	0.00729371	0.013864	0.0288068	0.0205684	0.0244755	2.12025e-05	0.000136756	2.22919e-05	0.027413	0.0131304	0.000602979	0.0325984	0.00499385	0.00779576	0.00724516	0.00572526	0.0131692	0.0437384	0.0452947	0.0194242	0.0303345	0.0264045	0.0220804
s__MAG231	0.0406728	0.0230662	0.0450886	0.0364753	0.0389436	0.0413803	0.0226962	0.0251719	0.0125482	0.0825556	0.0320735	0.0262408	0.0452548	0.0357061	0.0269526	0.0264032	0.0494699	0.0286724	0.0458859	0.0356506	0.0267954	0.0161512	0.0858229	0.0410288
s__MAG232	0.0296237	0.0143496	0.0180348	0.0209245	0.0323625	0.0203872	0.022695	0.0279912	0.0265245	0.0242843	0.0142654	0.0335522	0.0141794	0.0100894	0.00850732	0.00465389	0.0160394	0.00998061	0.0157221	0.00271296	0.0163157	0.014474	0.0170792	0.0159457
s__MAG233	0.0113842	0.00836879	0.011251	0.0115568	0.0149582	0.0114501	0.00851446	0.00607075	0.00717653	0.0134309	0.0132822	0.00705546	0.00669742	0.0020653	0.00307953	0.00354751	0.00162698	0.00318698	0.0160122	0.00730551	0.00540518	0.00717286	0.00987465	0.0172421
s__MAG234	0.0107988	0.001931	0.00126987	0.00396874	0.0152214	5.28233e-05	0.00665753	4.51432e-05	9.86641e-05	2.49383e-05	7.32057e-05	2.18926e-05	3.75697e-05	8.29805e-05	0.00477939	0.00038305	0.00329473	0.00992736	3.49006e-05	0.00215405	0.0055566	0.000208141	0.0015338	0.000147866
s__MAG236	0.00645562	0.00292399	0.000824106	0.0100005	0.0114538	0.00661575	0.00200537	0.000344003	0.000215029	0.000509711	0.00863306	0.00263994	0.00124465	0.0021425	0.00522253	0.00393138	0.00101193	0.00106713	0.000496912	0.000399445	0.000248098	0.00230329	0.00158542	0.000618554
s__MAG237	0.000103393	0.00046502	8.27552e-05	0.000495299	0.000304471	0.00588338	0.000768594	0.000183176	0.000190159	0.00091511	0.00121129	0.000113974	0.000886637	0.00103624	0.000150185	0.00141166	0.000657848	0.000316224	0.000349248	0.00219522	0.000250211	0.000668767	0.000113368	0.00553529
s__MAG238	0.00375217	0.00196976	0.00374347	0.00630656	0.00428736	0.01277	0.00177308	0.00180013	0.00040523	0.00729624	0.00361618	0.000577725	0.00663354	0.0022312	0.00331544	0.00481054	0.00293442	0.00292854	0.00138335	0.00313638	0.00272728	0.00369296	0.00137923	0.00203514

## Sheet: ST4
Supplementary Table 4: Comparison of the gut microbiota between infected mice and healthy controls at phylum, family and species levels in two infected periods.
taxa	Acute period						Chronic period
	AI	AC	FC	log2FC	pval	enriched	CI	CC	FC	log2FC	pval	enriched
p__Actinobacteriota	0.0147935	0.0131777	1.12261	0.166858	0.575174	None	0.0298773	0.0134991	2.21328	1.14619	0.030639	Infection
p__Bacteroidota	0.46456	0.490084	0.947918	-0.0771658	0.378478	None	0.507707	0.422573	1.20147	0.264795	0.0202406	Infection
p__Campylobacterota	0.00153917	0.000424822	3.62308	1.85722	0.688921	None	0.000185171	0.000672926	0.275173	-1.86159	0.0655522	None
p__Cyanobacteria	0.00293898	0.000125968	23.3311	4.54418	0.00507487	Infection	0.000361978	0.00112652	0.321323	-1.6379	0.173485	None
p__Deferribacterota	0.00371706	0.00457601	0.812294	-0.299926	0.47117	None	0.00347994	0.00510661	0.681459	-0.553302	0.936186	None
p__Desulfobacterota	0.0102363	0.0196301	0.521459	-0.939374	0.0926958	None	0.0122289	0.0189543	0.64518	-0.632225	0.030639	Control
p__Firmicutes	0.074441	0.0709166	1.0497	0.0699747	0.575174	None	0.091596	0.0688223	1.33091	0.412409	0.173485	None
p__Firmicutes_A	0.382724	0.393599	0.972371	-0.0404208	1	None	0.318786	0.461904	0.690158	-0.535002	0.0202406	Control
p__Proteobacteria	0.0428896	0.00373625	11.4793	3.52096	1	None	0.0119704	0.00435134	2.75097	1.45994	0.0453276	Infection
p__Verrucomicrobiota	0.00216053	0.00372942	0.579321	-0.787565	0.378478	None	0.0238064	0.00298977	7.96263	2.99324	0.128205	None
f__Acutalibacteraceae	0.080219	0.00390834	20.5251	4.35931	0.0130652	Infection	0.0186783	0.00529089	3.53028	1.81978	0.0926958	None
f__Akkermansiaceae	0.00216053	0.00372942	0.579321	-0.787565	0.378478	None	0.0238064	0.00298977	7.96263	2.99324	0.128205	None
f__Anaeroplasmataceae	0.000524507	0.00369961	0.141774	-2.81834	0.0926958	None	0.00127911	0.00709122	0.18038	-2.47089	0.0130652	Control
f__Atopobiaceae	0.00212638	0.0038671	0.549864	-0.862852	0.128205	None	0.0137828	0.00316052	4.36092	2.12463	0.00823902	Infection
f__Bacteroidaceae	0.0628404	0.0170685	3.68165	1.88035	0.030639	Infection	0.0204985	0.0231404	0.885833	-0.174894	0.936186	None
f__Bifidobacteriaceae	0.00353556	0.00362077	0.976468	-0.0343558	0.378478	None	0.0102861	0.00580781	1.77108	0.82463	0.0655522	None
f__Burkholderiaceae	0.000640526	0.00318842	0.200891	-2.31551	0.00507487	Control	0.0109844	0.00248423	4.42165	2.14459	0.0130652	Infection
f__CAG-314	0.000509805	0.000521062	0.978398	-0.031507	0.47117	None	0.00142671	0.00399554	0.357075	-1.4857	0.47117	None
f__CAG-465	0.00242719	0.000128857	18.8363	4.23545	0.0130652	Infection	0.000567007	0.0002453	2.31148	1.20882	0.128205	None
f__CAG-508	0.0383827	0.00394018	9.74136	3.28412	0.0655522	None	0.00749654	0.00406507	1.84414	0.882946	0.936186	None
f__Campylobacteraceae	0.00153917	0.000424822	3.62308	1.85722	0.688921	None	0.000185171	0.000672926	0.275173	-1.86159	0.0655522	None
f__Clostridiaceae	0.00385123	0.0158422	0.243099	-2.04038	0.00507487	Control	0.0125186	0.00897537	1.39478	0.480035	0.810181	None
f__Desulfovibrionaceae	0.0102363	0.0196301	0.521459	-0.939374	0.0926958	None	0.0122289	0.0189543	0.64518	-0.632225	0.030639	Control
f__Eggerthellaceae	0.00913152	0.00568986	1.60488	0.682462	0.229766	None	0.00580844	0.00453078	1.282	0.358393	0.297953	None
f__Enterobacteriaceae	0.0366889	1.31402e-05	2792.11	11.4471	0.173485	None	5.54811e-05	1.60915e-05	3.44785	1.7857	0.0453276	Infection
f__Erysipelotrichaceae	0.00707839	0.020627	0.343162	-1.54304	0.0655522	None	0.0388918	0.0133894	2.90467	1.53838	0.030639	Infection
f__Gastranaerophilaceae	0.00293898	0.000125968	23.3311	4.54418	0.00507487	Infection	0.000361978	0.00112652	0.321323	-1.6379	0.173485	None
f__Lachnospiraceae	0.206088	0.323103	0.63784	-0.648733	0.0926958	None	0.245906	0.392601	0.626351	-0.674957	0.00823902	Control
f__Lactobacillaceae	0.0433758	0.0378248	1.14676	0.19756	0.936186	None	0.0267392	0.0390036	0.685558	-0.544649	1	None
f__Marinifilaceae	0.00917342	0.00965345	0.950273	-0.0735854	0.688921	None	0.00743294	0.0184634	0.402576	-1.31267	0.00507487	Control
f__Mucispirillaceae	0.00371706	0.00457601	0.812294	-0.299926	0.47117	None	0.00347994	0.00510661	0.681459	-0.553302	0.936186	None
f__Muribaculaceae	0.350312	0.416671	0.84074	-0.250268	0.173485	None	0.421895	0.310011	1.3609	0.444563	0.0202406	Infection
f__Oscillospiraceae	0.0112928	0.0181654	0.621667	-0.685786	0.128205	None	0.00715462	0.0199883	0.357941	-1.48221	0.0130652	Control
f__Pasteurellaceae	0.0023416	1.48599e-05	157.578	7.29993	0.0655522	None	1.30332e-05	4.2895e-06	3.0384	1.60331	0.0130652	Infection
f__Rikenellaceae	0.0357062	0.0413726	0.86304	-0.2125	0.378478	None	0.0475491	0.062139	0.765206	-0.386081	0.229766	None
f__Rs-D84	0.00321857	0.000519837	6.19149	2.63029	0.128205	None	0.000917482	0.00184672	0.496816	-1.00922	0.378478	None
f__Ruminococcaceae	0.0399536	0.0279901	1.42742	0.513407	0.229766	None	0.0250386	0.0267422	0.936293	-0.0949674	0.936186	None
f__Tannerellaceae	0.00286657	0.00148409	1.93152	0.94974	0.378478	None	0.00460477	0.00267729	1.71994	0.782358	0.128205	None
f__Turicibacteraceae	0.0125379	0.0055562	2.25657	1.17413	0.378478	None	0.0108778	0.00625821	1.73816	0.797559	0.0655522	None
f__UBA660	0.0109244	0.00320909	3.40421	1.76732	0.0926958	None	0.0138082	0.00307989	4.48333	2.16457	0.229766	None
f__UBA932	0.00366085	0.00383442	0.954733	-0.0668313	0.936186	None	0.00572752	0.00614217	0.932491	-0.100838	0.810181	None
s__MAG017	0.000706564	0.0881154	0.00801862	-6.96243	0.00507487	Control	0.00328775	0.0108211	0.303828	-1.71867	0.0130652	Control
s__MAG018	0.000470625	0.0216131	0.021775	-5.52118	0.00507487	Control	0.0125513	0.0435268	0.288358	-1.79407	0.0130652	Control
s__MAG019	0.000597555	0.0121946	0.0490017	-4.35102	0.00507487	Control	0.000395005	0.0105272	0.0375223	-4.73611	0.00507487	Control
s__MAG020	0.00169342	0.0069721	0.242885	-2.04165	0.0202406	Control	0.00127911	0.00709122	0.18038	-2.47089	0.0130652	Control
s__MAG031	0.00284417	0.0178569	0.159275	-2.65041	0.00507487	Control	0.000995061	0.00510735	0.194829	-2.35972	0.030639	Control
s__MAG035	0.000855574	0.00208335	0.410672	-1.28394	0.0202406	Control	0.0045117	0.0109278	0.412863	-1.27627	0.00823902	Control
s__MAG050	0.000343281	0.00313034	0.109662	-3.18886	0.00507487	Control	0.00211141	0.00568275	0.371547	-1.42838	0.0453276	Control
s__MAG054	0.000905206	0.00333437	0.271478	-1.8811	0.00507487	Control	0.00181623	0.00695393	0.26118	-1.93688	0.0202406	Control
s__MAG063	0.017723	0.0766117	0.231336	-2.11194	0.00507487	Control	0.00433192	0.01636	0.264788	-1.91709	0.00507487	Control
s__MAG065	0.00385123	0.0158422	0.243099	-2.04038	0.00507487	Control	0.00110656	0.00436924	0.25326	-1.98131	0.030639	Control
s__MAG066	0.000308981	0.00545942	0.0565959	-4.14316	0.0130652	Control	0.000862353	0.00387117	0.222763	-2.16642	0.00823902	Control
s__MAG069	0.000522161	0.00115169	0.453385	-1.14119	0.0202406	Control	0.00156408	0.00860358	0.181794	-2.45962	0.00507487	Control
s__MAG073	0.00204004	0.00575476	0.354496	-1.49616	0.00507487	Control	0.0026067	0.0173046	0.150636	-2.73086	0.0130652	Control
s__MAG077	0.000640526	0.00318842	0.200891	-2.31551	0.00507487	Control	0.00143163	0.00300573	0.4763	-1.07006	0.0453276	Control
s__MAG088	0.00656746	0.0354949	0.185025	-2.43421	0.00507487	Control	0.00278118	0.00735046	0.378368	-1.40214	0.030639	Control
s__MAG090	0.000704319	0.00225893	0.311794	-1.68134	0.030639	Control	0.00101563	0.00905599	0.11215	-3.15649	0.00507487	Control
s__MAG135	0.00548941	0.0199789	0.274761	-1.86375	0.00507487	Control	0.00150439	0.00334991	0.449085	-1.15494	0.00823902	Control
s__MAG137	0.00023654	0.00197932	0.119506	-3.06485	0.030639	Control	0.0122733	0.00348617	3.52056	1.8158	0.0453276	Infection
s__MAG141	0.00141888	0.00452791	0.313364	-1.67409	0.0453276	Control	0.0211398	0.00856626	2.4678	1.30322	0.0130652	Infection
s__MAG145	0.000843405	0.00471341	0.178937	-2.48247	0.00507487	Control	0.00936822	4.9619e-05	188.803	7.56074	0.0202406	Infection
s__MAG150	0.00018346	0.00703536	0.0260769	-5.26109	0.00507487	Control	0.0118442	0.00245232	4.82978	2.27196	0.00823902	Infection
s__MAG153	0.00102681	0.00688368	0.149166	-2.74501	0.00507487	Control	0.008561	0.00102865	8.32253	3.05702	0.030639	Infection
s__MAG187	0.00192946	0.00915753	0.210697	-2.24676	0.0202406	Control	0.00630153	0.00197989	3.18276	1.67028	0.00507487	Infection
s__MAG214	0.0119483	0.0275583	0.433566	-1.20568	0.030639	Control	0.007679	0.00146812	5.23049	2.38695	0.00507487	Infection
s__MAG224	0.00700815	0.017898	0.39156	-1.35269	0.0202406	Control	0.0109844	0.00248423	4.42165	2.14459	0.0130652	Infection
s__MAG226	0.00533605	0.0148776	0.358664	-1.47929	0.0130652	Control	0.0512425	0.0290707	1.76268	0.817773	0.0202406	Infection
s__MAG013	0.0292732	0.0127723	2.29193	1.19656	0.0453276	Infection	0.00249329	0.001432	1.74112	0.800018	0.030639	Infection
s__MAG039	0.0374564	0.000112181	333.892	8.38324	0.00507487	Infection	1.30332e-05	4.2895e-06	3.0384	1.60331	0.0130652	Infection
s__MAG061	0.00352308	0.0003086	11.4163	3.51303	0.00507487	Infection	0.00310101	0.00210348	1.47423	0.559958	0.030639	Infection
s__MAG083	0.0405254	0.00104427	38.8073	5.27826	0.0202406	Infection	0.000421039	0.000276945	1.5203	0.604357	0.0130652	Infection
s__MAG097	0.0044633	0.0013253	3.36777	1.75179	0.00507487	Infection	0.00500535	0.00211468	2.36695	1.24303	0.00507487	Infection
s__MAG099	0.030244	0.00218639	13.8329	3.79003	0.00507487	Infection	0.00209473	0.000759999	2.75623	1.46269	0.0130652	Infection
s__MAG109	0.00469459	0.000102852	45.6443	5.51236	0.0202406	Infection	5.54811e-05	1.60915e-05	3.44785	1.7857	0.0453276	Infection
s__MAG116	0.0189049	0.00444919	4.24907	2.08715	0.0202406	Infection	0.0312128	0.0119213	2.61824	1.3886	0.030639	Infection
s__MAG117	0.0119032	0.00228881	5.20059	2.37867	0.0130652	Infection	0.0105021	0.00336729	3.11886	1.64102	0.00823902	Infection
s__MAG164	0.00242719	0.000128857	18.8363	4.23545	0.0130652	Infection	0.000250755	0.000289521	0.866102	-0.207392	0.688921	None
s__MAG168	0.00293898	0.000125968	23.3311	4.54418	0.00507487	Infection	0.00239645	0.00369139	0.649199	-0.623266	0.0926958	None
s__MAG171	0.0267684	3.03395e-05	882.297	9.78512	0.00507487	Infection	0.000629552	0.000851102	0.73969	-0.435007	0.936186	None
s__MAG172	0.00281354	0.000136364	20.6326	4.36686	0.0130652	Infection	0.00972336	0.00938842	1.03568	0.0505733	0.297953	None
s__MAG173	0.0140041	0.00466668	3.00086	1.58538	0.0453276	Infection	0.0005377	0.00110637	0.486003	-1.04096	0.378478	None
s__MAG185	0.0287033	0.00479952	5.98045	2.58025	0.00823902	Infection	0.00271623	0.00129468	2.098	1.06901	0.47117	None
s__MAG207	0.0175126	0.000811898	21.57	4.43095	0.00823902	Infection	0.000315862	0.000460416	0.686036	-0.543644	0.173485	None
s__MAG003	0.0133058	0.0129268	1.02932	0.0416957	1	None	0.023907	0.00801969	2.98104	1.57581	0.0655522	None
s__MAG005	0.00490025	0.00475254	1.03108	0.0441547	0.229766	None	0.00253844	0.00399029	0.636154	-0.652553	0.378478	None
s__MAG006	0.00156169	0.000495719	3.15035	1.65551	0.378478	None	0.00245371	0.00415028	0.591216	-0.758244	0.378478	None
s__MAG007	0.00534958	0.0039094	1.36839	0.452478	0.688921	None	0.00296437	0.00418058	0.709081	-0.495977	0.173485	None
s__MAG008	0.00343322	0.000796119	4.31244	2.10851	0.297953	None	0.00253825	0.000187469	13.5396	3.75911	0.0655522	None
s__MAG011	0.0043388	0.005892	0.736389	-0.44146	0.378478	None	0.011352	0.0107185	1.0591	0.0828444	1	None
s__MAG012	0.00178057	0.00148759	1.19695	0.25936	0.810181	None	0.00436504	0.0022886	1.9073	0.931533	0.229766	None
s__MAG014	0.00517765	0.00251185	2.06129	1.04355	0.47117	None	0.00193861	0.000708198	2.73739	1.4528	0.173485	None
s__MAG015	0.00478991	0.00190776	2.51075	1.32812	0.688921	None	0.00421526	0.00254844	1.65406	0.726007	0.936186	None
s__MAG026	0.0172521	0.0206815	0.834182	-0.261566	0.810181	None	0.0052622	0.00841479	0.625352	-0.67726	0.229766	None
s__MAG027	0.000524507	0.00369961	0.141774	-2.81834	0.0926958	None	0.00525953	0.00755095	0.696539	-0.521724	0.229766	None
s__MAG028	0.00338794	0.00702566	0.482224	-1.05222	0.297953	None	0.00538833	0.00439771	1.22526	0.293085	0.936186	None
s__MAG030	0.000928918	0.0021256	0.437015	-1.19425	0.173485	None	0.00773536	0.00905406	0.854353	-0.227096	0.810181	None
s__MAG033	0.0067314	2.97171e-05	226.516	7.82347	0.378478	None	0.0323203	0.0243111	1.32944	0.410822	0.575174	None
s__MAG036	0.00100654	0.000729146	1.38043	0.465121	0.229766	None	0.00532838	0.00632174	0.842866	-0.246625	0.229766	None
s__MAG040	0.00548273	0.00378679	1.44786	0.533918	0.0655522	None	0.00457901	0.00676767	0.676602	-0.563621	0.173485	None
s__MAG041	0.00353485	0.00649296	0.544413	-0.877227	0.0655522	None	0.0108778	0.00625821	1.73816	0.797559	0.0655522	None
s__MAG042	0.00111984	0.00313796	0.356871	-1.48653	0.0926958	None	0.00603964	0.00990942	0.609485	-0.714338	0.297953	None
s__MAG043	0.00328296	0.00687969	0.477196	-1.06735	0.229766	None	0.00274808	0.00304289	0.903116	-0.147017	0.575174	None
s__MAG045	0.00595686	0.0169952	0.350502	-1.5125	0.0926958	None	0.00228547	0.00256358	0.891514	-0.165671	1	None
s__MAG046	0.0220219	0.0150888	1.45948	0.545458	0.47117	None	0.0213409	0.0627972	0.339838	-1.55708	0.0655522	None
s__MAG047	0.000769961	0.00243907	0.315678	-1.66348	0.173485	None	0.0109513	0.00712989	1.53597	0.619154	0.173485	None
s__MAG049	0.00327628	0.00430594	0.760875	-0.394268	0.378478	None	0.00237222	0.00240143	0.987835	-0.0176587	0.173485	None
s__MAG051	0.0125379	0.0055562	2.25657	1.17413	0.378478	None	0.0095049	0.00563375	1.68714	0.754576	0.0655522	None
s__MAG052	0.00162305	0.00574509	0.282511	-1.82362	0.128205	None	0.00505558	0.00906859	0.557482	-0.843002	0.378478	None
s__MAG056	0.000520494	0.000844316	0.616469	-0.6979	0.0655522	None	0.0598708	0.0428945	1.39577	0.481059	0.297953	None
s__MAG057	0.00515314	0.0126964	0.405875	-1.30089	0.0655522	None	0.00460477	0.00267729	1.71994	0.782358	0.128205	None
s__MAG059	0.00532697	0.00923354	0.576915	-0.793569	0.0655522	None	0.0125186	0.00897537	1.39478	0.480035	0.810181	None
s__MAG060	0.00107345	0.000474396	2.26276	1.17809	0.297953	None	0.0111272	0.00842906	1.32011	0.400653	0.936186	None
s__MAG062	0.00260859	0.00243279	1.07227	0.100662	0.575174	None	0.00855288	0.00472033	1.81192	0.857521	0.128205	None
s__MAG064	0.00286657	0.00148409	1.93152	0.94974	0.378478	None	0.00574523	0.0136969	0.419456	-1.25341	0.229766	None
s__MAG067	0.00170838	0.0028671	0.595855	-0.746966	0.128205	None	0.00520383	0.0030494	1.70651	0.771048	0.47117	None
s__MAG068	0.00116238	0.000569373	2.04152	1.02964	0.378478	None	0.0143237	0.0215759	0.663874	-0.591018	0.810181	None
s__MAG071	0.00596239	0.00635207	0.938653	-0.0913357	0.936186	None	0.00529253	0.00310048	1.707	0.771464	0.0655522	None
s__MAG072	0.00772834	0.0180211	0.428848	-1.22146	0.0926958	None	0.00338516	0.00126212	2.68213	1.42338	0.0926958	None
s__MAG074	0.0030793	0.00368673	0.83524	-0.259737	0.378478	None	0.0238064	0.00298977	7.96263	2.99324	0.128205	None
s__MAG075	0.000190621	0.000465425	0.409563	-1.28784	0.0926958	None	0.00700607	0.0187647	0.373365	-1.42134	0.0926958	None
s__MAG076	0.00216053	0.00372942	0.579321	-0.787565	0.378478	None	0.0252407	0.000210594	119.854	6.90514	0.0655522	None
s__MAG080	0.00961815	0.000457378	21.0289	4.3943	1	None	0.0107151	0.000558064	19.2005	4.26307	0.128205	None
s__MAG082	0.000115969	0.000147186	0.787906	-0.343905	0.229766	None	0.00184943	0.000969252	1.90811	0.932141	0.936186	None
s__MAG085	0.00167858	0.00153679	1.09227	0.12733	0.575174	None	0.003696	0.00127513	2.89853	1.53532	0.378478	None
s__MAG087	0.0118832	0.000487807	24.3604	4.60646	0.0926958	None	0.00310648	0.0015047	2.06451	1.0458	0.128205	None
s__MAG093	0.00205244	0.00386352	0.531234	-0.91258	0.229766	None	0.00396086	0.00555078	0.713568	-0.486877	0.173485	None
s__MAG094	0.00338564	0.00214381	1.57926	0.659249	0.688921	None	0.00238614	0.00594514	0.40136	-1.31703	0.378478	None
s__MAG100	0.00208236	0.000448284	4.64519	2.21574	0.810181	None	0.00342853	0.00411144	0.8339	-0.262054	0.297953	None
s__MAG103	0.0192128	0.00485147	3.96021	1.98558	0.0926958	None	0.00107643	0.000750902	1.43351	0.519557	0.378478	None
s__MAG104	0.00348867	0.00092044	3.79022	1.92228	0.0926958	None	0.00626298	0.00376052	1.66545	0.735916	0.378478	None
s__MAG105	0.00548723	0.00158575	3.46033	1.79091	0.378478	None	0.00133346	0.00152556	0.874074	-0.194172	0.297953	None
s__MAG106	0.00383355	0.00561447	0.682798	-0.550469	0.0655522	None	0.00538278	0.00521307	1.03256	0.0462199	0.810181	None
s__MAG108	0.00153917	0.000424822	3.62308	1.85722	0.688921	None	0.000185171	0.000672926	0.275173	-1.86159	0.0655522	None
s__MAG110	0.00617074	0.00199869	3.08739	1.62639	0.0926958	None	0.000731629	0.000462927	1.58044	0.660328	0.47117	None
s__MAG111	0.00341806	0.00176321	1.93855	0.954975	0.0655522	None	0.00252361	0.00190454	1.32505	0.406052	0.378478	None
s__MAG112	0.00573872	0.00184989	3.1022	1.63329	0.378478	None	0.00171316	0.00132742	1.29059	0.368031	0.128205	None
s__MAG113	0.0023416	1.48599e-05	157.578	7.29993	0.0655522	None	0.00920968	0.00614322	1.49916	0.584156	0.688921	None
s__MAG114	0.00420612	0.000648987	6.48105	2.69623	0.378478	None	0.00563456	0.0091876	0.613279	-0.705384	0.810181	None
s__MAG115	0.0110865	0.00872252	1.27102	0.345986	0.128205	None	0.00347941	0.00594132	0.585629	-0.771942	0.297953	None
s__MAG118	0.00361116	0.00245051	1.47364	0.55938	0.936186	None	0.000917482	0.00184672	0.496816	-1.00922	0.378478	None
s__MAG119	0.00549715	0.000642775	8.55222	3.0963	0.936186	None	0.00572752	0.00614217	0.932491	-0.100838	0.810181	None
s__MAG120	0.00321857	0.000519837	6.19149	2.63029	0.128205	None	0.00470938	0.0176211	0.267258	-1.9037	0.128205	None
s__MAG121	0.00247023	0.00233101	1.05973	0.0836944	0.688921	None	0.0139321	0.0108285	1.28662	0.363582	0.688921	None
s__MAG122	0.00366085	0.00383442	0.954733	-0.0668313	0.936186	None	0.00833294	0.00904084	0.9217	-0.117632	1	None
s__MAG123	0.00335114	0.00932387	0.359416	-1.47628	0.0926958	None	0.0131266	0.0103485	1.26845	0.343072	0.810181	None
s__MAG124	0.00746204	0.0042888	1.73989	0.798997	0.936186	None	0.00142671	0.00399554	0.357075	-1.4857	0.47117	None
s__MAG126	0.00331096	0.00184571	1.79387	0.843075	0.936186	None	0.0179356	0.0128254	1.39844	0.48382	0.0926958	None
s__MAG127	0.0147224	0.0112689	1.30646	0.385665	0.810181	None	0.000572223	0.00252057	0.227021	-2.1391	0.173485	None
s__MAG131	0.00556226	0.00720294	0.77222	-0.372916	0.47117	None	0.00214674	0.00514001	0.417653	-1.25962	0.0926958	None
s__MAG132	0.000509805	0.000521062	0.978398	-0.031507	0.47117	None	0.00207569	0.00297817	0.696969	-0.520834	0.810181	None
s__MAG138	0.00284513	0.00301236	0.944484	-0.0824012	0.810181	None	0.00180606	0.00645894	0.279622	-1.83845	0.575174	None
s__MAG139	0.000904786	0.000667637	1.35521	0.438512	0.936186	None	0.00610745	0.0125825	0.485391	-1.04278	0.0926958	None
s__MAG144	0.00414731	0.00501941	0.826254	-0.275343	0.128205	None	0.000948887	0.004522	0.209838	-2.25265	0.575174	None
s__MAG146	0.000489199	0.000194756	2.51185	1.32875	0.229766	None	0.00544326	0.0135909	0.400509	-1.32009	0.128205	None
s__MAG147	0.00103337	0.000831284	1.2431	0.313942	0.128205	None	0.00347994	0.00510661	0.681459	-0.553302	0.936186	None
s__MAG148	0.00324148	0.00517897	0.625893	-0.676013	0.297953	None	0.000630062	0.00322093	0.195615	-2.35391	0.0655522	None
s__MAG152	0.00371706	0.00457601	0.812294	-0.299926	0.47117	None	0.000567007	0.0002453	2.31148	1.20882	0.128205	None
s__MAG159	0.00097796	0.000495	1.97568	0.982346	0.0926958	None	0.000438992	0.000519411	0.845173	-0.242682	0.378478	None
s__MAG160	0.00042484	0.00170684	0.248905	-2.00633	0.0926958	None	0.000361978	0.00112652	0.321323	-1.6379	0.173485	None
s__MAG162	0.0017104	0.00240322	0.71171	-0.490638	0.229766	None	0.00102623	0.00138789	0.739416	-0.435541	0.173485	None
s__MAG163	0.00187136	0.00188268	0.993991	-0.00869543	0.378478	None	0.00416474	0.000336383	12.381	3.63005	0.128205	None
s__MAG165	0.00533569	0.00592212	0.900976	-0.150439	1	None	0.00024041	0.000362511	0.66318	-0.592528	0.688921	None
s__MAG170	0.00467592	0.00732107	0.638693	-0.646804	0.173485	None	0.00248822	0.00548272	0.45383	-1.13978	0.0655522	None
s__MAG175	0.007717	0.00254161	3.03626	1.6023	0.810181	None	0.00118104	0.00145864	0.809682	-0.304572	0.297953	None
s__MAG176	0.0129216	0.000447329	28.8862	4.85231	0.0655522	None	0.00159621	0.00134531	1.1865	0.246715	0.810181	None
s__MAG177	0.00330137	0.0025529	1.29319	0.37093	1	None	0.00120968	0.00199691	0.605775	-0.723147	0.297953	None
s__MAG179	0.00130825	0.00062629	2.08889	1.06273	0.128205	None	0.00261568	0.00393042	0.665497	-0.587496	0.378478	None
s__MAG180	0.00815896	0.0113188	0.720834	-0.472261	0.297953	None	0.0013492	0.00114562	1.17771	0.235983	0.229766	None
s__MAG181	0.00345327	0.0035656	0.968497	-0.0461806	0.810181	None	0.00173322	0.00108747	1.59381	0.672477	0.378478	None
s__MAG183	0.00275997	0.000811911	3.39935	1.76526	0.0926958	None	0.0104622	0.0131477	0.795739	-0.329634	0.688921	None
s__MAG184	0.00182718	0.000753661	2.42441	1.27763	0.378478	None	0.0059956	0.0080596	0.743908	-0.426803	0.936186	None
s__MAG188	0.00604966	0.000998757	6.05719	2.59865	0.575174	None	0.00496362	0.00888754	0.558493	-0.84039	0.128205	None
s__MAG190	0.0022263	0.000744395	2.99075	1.58051	0.575174	None	0.00112307	0.00127327	0.88204	-0.181084	0.936186	None
s__MAG191	0.00317118	0.00158772	1.99731	0.99806	0.810181	None	0.0011083	0.0012213	0.907475	-0.14007	0.688921	None
s__MAG192	0.00289297	0.00155721	1.85779	0.893586	0.297953	None	0.00277168	0.00222743	1.24434	0.315382	0.128205	None
s__MAG193	0.00754647	0.00166825	4.52358	2.17747	0.297953	None	0.00093197	0.00526602	0.176978	-2.49836	0.378478	None
s__MAG194	0.0149878	0.000757888	19.7757	4.30566	0.173485	None	0.000620986	0.000884755	0.701873	-0.510717	0.0926958	None
s__MAG195	0.0018082	0.00187384	0.96497	-0.0514435	0.47117	None	0.000945138	0.000679231	1.39148	0.476623	0.810181	None
s__MAG198	0.013102	0.026565	0.493205	-1.01974	0.0655522	None	0.0100793	0.00616587	1.6347	0.709023	0.0655522	None
s__MAG199	0.00717094	0.0016298	4.39988	2.13746	0.229766	None	0.000560155	0.000761289	0.735798	-0.442619	0.0926958	None
s__MAG204	0.00293717	0.00157975	1.85927	0.894733	0.229766	None	0.00144055	0.000958041	1.50364	0.588463	0.0926958	None
s__MAG206	0.00251213	0.000990287	2.53677	1.34299	0.229766	None	0.000894047	0.000800523	1.11683	0.159409	0.378478	None
s__MAG209	0.00862137	0.00493663	1.74641	0.804392	0.173485	None	0.00154528	0.00101712	1.51928	0.603384	0.128205	None
s__MAG211	0.0114492	0.00317125	3.61031	1.85212	0.0926958	None	0.00683414	0.00699683	0.976748	-0.0339414	1	None
s__MAG213	0.00682441	0.00200209	3.40865	1.7692	0.0655522	None	0.00301594	0.00326827	0.922794	-0.115919	0.688921	None
s__MAG215	0.0366889	1.31402e-05	2792.11	11.4471	0.173485	None	0.0282913	0.0215383	1.31354	0.393455	0.47117	None
s__MAG220	0.0165815	0.00569569	2.91123	1.54163	0.575174	None	0.00234365	0.00320238	0.731847	-0.450385	0.575174	None
s__MAG227	0.0157901	0.0246885	0.639572	-0.64482	0.173485	None	0.0174885	0.0135592	1.28979	0.367132	0.297953	None
s__MAG228	0.00887184	0.0122956	0.721548	-0.470833	0.297953	None	0.00894119	0.0081332	1.09934	0.136643	0.688921	None
s__MAG229	0.00688777	0.0201615	0.341629	-1.5495	0.0655522	None	0.0142673	0.0189242	0.753918	-0.407521	0.575174	None
s__MAG231	0.0335477	0.0376045	0.89212	-0.16469	0.173485	None	0.00333902	0.0026369	1.26627	0.340583	0.688921	None
s__MAG232	0.0248854	0.0226137	1.10046	0.138103	0.575174	None	0.0418891	0.0354099	1.18298	0.242425	0.936186	None
s__MAG233	0.00925505	0.0114949	0.805147	-0.312676	0.297953	None	0.0137083	0.010575	1.29629	0.374389	0.173485	None
s__MAG234	0.00115356	0.00554044	0.208208	-2.26391	0.0655522	None	0.00160589	0.00308418	0.520687	-0.941511	0.688921	None
s__MAG236	0.00239118	0.00637895	0.374855	-1.41559	0.0655522	None	0.000941953	0.00243669	0.386571	-1.37119	0.0926958	None
s__MAG237	0.000563718	0.00122239	0.461162	-1.11666	0.688921	None	0.00151868	0.000743131	2.04363	1.03113	1	None
s__MAG238	0.0025781	0.00547156	0.471181	-1.08565	0.0655522	None	0.00239239	0.00380895	0.628097	-0.670941	0.128205	None

## Sheet: ST5
Supplementary Table 5: Comparison of the microbial function of KOs and KEGG pathways (level C) between infected mice and healthy controls in two infected periods.
KO	AI	AC	pval	enriched		KO	CI	CC	pval	enriched		pathway	lv3des	lv2	lv2des	lv1	lv1des	AI	AC	pval	enriched		pathway	lv3des	lv2	lv2des	lv1	lv1des	CI	CC	pval	enriched
K00298	0	2.30534e-07	0.00277843	Control		K01264	0	2.00274e-07	0.00277843	Control		ko00572	Arabinogalactan biosynthesis - Mycobacterium [PATH:ko00572]	B09107	Glycan biosynthesis and metabolism	A09100	Metabolism	0.0402088	0.0488229	0.0130652	Control		ko02010	ABC transporters [PATH:ko02010]	B09131	Membrane transport	A09130	Environmental Information Processing	1.58685	1.78545	0.0453276	Control
K01616	0	4.0988e-07	0.00277843	Control		K01576	5.35867e-06	0	0.00277843	Infection		ko00220	Arginine biosynthesis [PATH:ko00220]	B09105	Amino acid metabolism	A09100	Metabolism	0.100401	0.109514	0.00507487	Control		ko04371	Apelin signaling pathway [PATH:ko04371]	B09132	Signal transduction	A09130	Environmental Information Processing	0.000213572	0.000336425	0.0202406	Control
K02021	0	5.67109e-07	0.00277843	Control		K02327	0	4.02457e-07	0.00277843	Control		ko02030	Bacterial chemotaxis [PATH:ko02030]	B09142	Cell motility	A09140	Cellular Processes	0.0600421	0.0824097	0.0130652	Control		ko02030	Bacterial chemotaxis [PATH:ko02030]	B09142	Cell motility	A09140	Cellular Processes	0.0668712	0.0890415	0.0202406	Control
K05549	0	2.97419e-07	0.00277843	Control		K04428	0	3.16968e-07	0.00277843	Control		ko01501	beta-Lactam resistance [PATH:ko01501]	B09175	Drug resistance: antimicrobial	A09160	Human Diseases	0.250436	0.29321	0.0453276	Control		ko02035	Bacterial motility proteins [BR:ko02035]	B09183	Protein families: signaling and cellular processes	A09180	Brite Hierarchies	0.0302733	0.045283	0.0130652	Control
K06447	6.4276e-06	0	0.00277843	Infection		K05665	0	6.39065e-07	0.00277843	Control		ko02025	Biofilm formation - Pseudomonas aeruginosa [PATH:ko02025]	B09145	Cellular community - prokaryotes	A09140	Cellular Processes	0.0414656	0.0481269	0.0453276	Control		ko03070	Bacterial secretion system [PATH:ko03070]	B09131	Membrane transport	A09130	Environmental Information Processing	0.24231	0.273595	0.030639	Control
K06631	0	1.03964e-05	0.00277843	Control		K12354	5.17881e-07	0	0.00277843	Infection		ko01056	Biosynthesis of type II polyketide backbone [PATH:ko01056]	B09109	Metabolism of terpenoids and polyketides	A09100	Metabolism	3.46584e-06	1.40946e-05	0.0193734	Control		ko03022	Basal transcription factors [PATH:ko03022]	B09121	Transcription	A09120	Genetic Information Processing	0.0149739	0.0197626	0.00823902	Control
K13047	0	1.91531e-07	0.00277843	Control		K13245	0	1.65823e-07	0.00277843	Control		ko00642	Ethylbenzene degradation [PATH:ko00642]	B09111	Xenobiotics biodegradation and metabolism	A09100	Metabolism	2.16548e-06	2.25673e-05	0.0262788	Control		ko02025	Biofilm formation - Pseudomonas aeruginosa [PATH:ko02025]	B09145	Cellular community - prokaryotes	A09140	Cellular Processes	0.0372196	0.0462215	0.00507487	Control
K14339	0	3.1713e-07	0.00277843	Control		K19584	0	2.16293e-07	0.00277843	Control		ko02040	Flagellar assembly [PATH:ko02040]	B09142	Cell motility	A09140	Cellular Processes	0.236345	0.313598	0.0453276	Control		ko01040	Biosynthesis of unsaturated fatty acids [PATH:ko01040]	B09103	Lipid metabolism	A09100	Metabolism	0.016424	0.0196842	0.0130652	Control
K15245	5.06996e-07	0	0.00277843	Infection		K19713	0	1.26749e-07	0.00277843	Control		ko04068	FoxO signaling pathway [PATH:ko04068]	B09132	Signal transduction	A09130	Environmental Information Processing	4.92182e-06	0.00104957	0.00433691	Control		ko00650	Butanoate metabolism [PATH:ko00650]	B09101	Carbohydrate metabolism	A09100	Metabolism	0.169151	0.185899	0.030639	Control
K19561	0	5.40124e-07	0.00277843	Control		K22842	4.13049e-06	0	0.00277843	Infection		ko00536	Glycosaminoglycan binding proteins [BR:ko00536]	B09183	Protein families: signaling and cellular processes	A09180	Brite Hierarchies	0.000878485	0.0017259	0.0453276	Control		ko04514	Cell adhesion molecules [PATH:ko04514]	B09133	Signaling molecules and interaction	A09130	Environmental Information Processing	2.47735e-05	5.84084e-05	0.030639	Control
K20547	0	1.56106e-06	0.00277843	Control		K23229	0	1.28511e-07	0.00277843	Control		ko04390	Hippo signaling pathway [PATH:ko04390]	B09132	Signal transduction	A09130	Environmental Information Processing	0.000312677	0.000930915	0.00823902	Control		ko04111	Cell cycle - yeast [PATH:ko04111]	B09143	Cell growth and death	A09140	Cellular Processes	0	1.55623e-05	0.0284407	Control
K23587	0	2.32085e-06	0.00277843	Control		K02995	7.13719e-09	3.87466e-07	0.00366455	Control		ko00950	Isoquinoline alkaloid biosynthesis [PATH:ko00950]	B09110	Biosynthesis of other secondary metabolites	A09100	Metabolism	3.40817e-05	0.000130604	0.00499812	Control		ko99978	Cell growth	B09193	Unclassified: signaling and cellular processes	A09190	Not Included in Pathway or Brite	0.930764	1.14924	0.0202406	Control
K00457	6.84148e-09	2.33676e-07	0.00366455	Control		K07140	1.66564e-08	2.68e-07	0.00433691	Control		ko04016	MAPK signaling pathway - plant [PATH:ko04016]	B09132	Signal transduction	A09130	Environmental Information Processing	0.000133238	0.000299352	0.0453276	Control		ko05207	Chemical carcinogenesis - receptor activation [PATH:ko05207]	B09161	Cancer: overview	A09160	Human Diseases	0.001272	0.00240096	0.0453276	Control
K02351	7.11514e-09	7.57089e-07	0.00366455	Control		K15710	1.66856e-08	5.8302e-07	0.00433691	Control		ko04139	Mitophagy - yeast [PATH:ko04139]	B09141	Transport and catabolism	A09140	Cellular Processes	3.95219e-05	0.00012151	0.00823902	Control		ko00199	Cytochrome P450 [BR:ko00199]	B09181	Protein families: metabolism	A09180	Brite Hierarchies	7.58064e-06	5.2087e-05	0.0129066	Control
K02862	7.86022e-09	4.39635e-07	0.00366455	Control		K00166	3.25023e-08	3.77554e-07	0.00477182	Control		ko00514	Other types of O-glycan biosynthesis [PATH:ko00514]	B09107	Glycan biosynthesis and metabolism	A09100	Metabolism	0.00470578	0.0063728	0.00823902	Control		ko04812	Cytoskeleton proteins [BR:ko04812]	B09183	Protein families: signaling and cellular processes	A09180	Brite Hierarchies	0.0376302	0.0514408	0.0130652	Control
K05889	6.40179e-09	1.56322e-06	0.00366455	Control		K01517	3.14552e-07	3.65609e-08	0.00477182	Infection		ko04611	Platelet activation [PATH:ko04611]	B09151	Immune system	A09150	Organismal Systems	0.000582157	0.00169178	0.0130652	Control		ko04990	Domain-containing proteins not elsewhere classified [BR:ko04990]	B09183	Protein families: signaling and cellular processes	A09180	Brite Hierarchies	0.00100415	0.00144618	0.030639	Control
K09515	7.40871e-09	2.54926e-07	0.00366455	Control		K07104	3.87268e-08	3.806e-07	0.00477182	Control		ko00523	Polyketide sugar unit biosynthesis [PATH:ko00523]	B09109	Metabolism of terpenoids and polyketides	A09100	Metabolism	0.0378871	0.0458179	0.00507487	Control		ko04012	ErbB signaling pathway [PATH:ko04012]	B09132	Signal transduction	A09130	Environmental Information Processing	6.08756e-06	9.64757e-05	0.0249921	Control
K11777	1.01608e-08	3.33295e-07	0.00366455	Control		K22408	3.04187e-08	6.07523e-07	0.00477182	Control		ko03051	Proteasome [BR:ko03051]	B09182	Protein families: genetic information processing	A09180	Brite Hierarchies	0.0397163	0.0477294	0.0130652	Control		ko02040	Flagellar assembly [PATH:ko02040]	B09142	Cell motility	A09140	Cellular Processes	0.25869	0.351582	0.0130652	Control
K13412	1.51303e-08	3.71362e-07	0.00366455	Control		K08104	3.63783e-08	1.26327e-06	0.00499812	Control		ko04923	Regulation of lipolysis in adipocytes [PATH:ko04923]	B09152	Endocrine system	A09150	Organismal Systems	1.56463e-05	8.40753e-05	0.0124359	Control		ko00515	Mannose type O-glycan biosynthesis [PATH:ko00515]	B09107	Glycan biosynthesis and metabolism	A09100	Metabolism	0.00552484	0.00872742	0.030639	Control
K16706	2.81374e-06	9.24407e-09	0.00366455	Infection		K10780	1.06365e-07	5.79145e-07	0.00499812	Control		ko04924	Renin secretion [PATH:ko04924]	B09152	Endocrine system	A09150	Organismal Systems	1.94937e-05	0.000623514	0.00499812	Control		ko03019	Messenger RNA biogenesis [BR:ko03019]	B09182	Protein families: genetic information processing	A09180	Brite Hierarchies	0.0621912	0.067198	0.0130652	Control
K17311	9.26094e-09	2.72493e-07	0.00366455	Control		K19561	1.41971e-06	4.56663e-08	0.00499812	Infection		ko99976	Replication and repair	B09192	Unclassified: genetic information processing	A09190	Not Included in Pathway or Brite	2.38324	2.72151	0.00507487	Control		ko04146	Peroxisome [PATH:ko04146]	B09141	Transport and catabolism	A09140	Cellular Processes	0.00246433	0.00319667	0.0453276	Control
K20073	1.29505e-06	7.58632e-09	0.00366455	Infection		K00012	0.000380889	0.00031146	0.00507487	Infection		ko00984	Steroid degradation [PATH:ko00984]	B09111	Xenobiotics biodegradation and metabolism	A09100	Metabolism	0.00156958	0.00249303	0.0202406	Control		ko05133	Pertussis [PATH:ko05133]	B09171	Infectious disease: bacterial	A09160	Human Diseases	0.00282745	0.00472003	0.0453276	Control
K20963	1.85809e-08	1.09914e-05	0.00366455	Control		K00113	6.69206e-05	4.6977e-05	0.00507487	Infection		ko04350	TGF-beta signaling pathway [PATH:ko04350]	B09132	Signal transduction	A09130	Environmental Information Processing	8.04527e-06	2.50667e-05	0.02948	Control		ko00360	Phenylalanine metabolism [PATH:ko00360]	B09105	Amino acid metabolism	A09100	Metabolism	0.0571654	0.0647639	0.0453276	Control
K05030	4.45811e-08	5.32553e-06	0.00433691	Control		K00164	1.74337e-05	2.98927e-06	0.00507487	Infection		ko05152	Tuberculosis [PATH:ko05152]	B09171	Infectious disease: bacterial	A09160	Human Diseases	1.59591e-06	6.07544e-05	0.0167114	Control		ko01008	Polyketide biosynthesis proteins [BR:ko01008]	B09181	Protein families: metabolism	A09180	Brite Hierarchies	0.000116365	0.000330294	0.0130652	Control
K06127	5.96807e-08	6.17365e-07	0.00433691	Control		K00240	0.000100808	7.45324e-05	0.00507487	Infection		ko00970	Aminoacyl-tRNA biosynthesis [PATH:ko00970]	B09122	Translation	A09120	Genetic Information Processing	0.883219	0.824787	0.00507487	Infection		ko00860	Porphyrin and chlorophyll metabolism [PATH:ko00860]	B09108	Metabolism of cofactors and vitamins	A09100	Metabolism	0.383606	0.421656	0.030639	Control
K12256	3.67489e-08	3.10481e-07	0.00433691	Control		K00259	0.000195711	0.000140656	0.00507487	Infection		ko00590	Arachidonic acid metabolism [PATH:ko00590]	B09103	Lipid metabolism	A09100	Metabolism	0.00146677	0.000265316	0.0202406	Infection		ko01006	Prenyltransferases [BR:ko01006]	B09181	Protein families: metabolism	A09180	Brite Hierarchies	0.00151519	0.00211381	0.0453276	Control
K19145	1.90757e-08	5.56476e-07	0.00433691	Control		K00390	0.000103457	0.000145512	0.00507487	Control		ko01053	Biosynthesis of siderophore group nonribosomal peptides [PATH:ko01053]	B09109	Metabolism of terpenoids and polyketides	A09100	Metabolism	0.00631335	0.000517303	0.0453276	Infection		ko02048	Prokaryotic defense system [BR:ko02048]	B09183	Protein families: signaling and cellular processes	A09180	Brite Hierarchies	0.856186	0.901158	0.0453276	Control
K23184	6.59711e-08	4.76585e-07	0.00433691	Control		K00459	0.000170334	0.00019905	0.00507487	Control		ko00997	Biosynthesis of various secondary metabolites - part 3 [PATH:ko00997]	B09110	Biosynthesis of other secondary metabolites	A09100	Metabolism	0.00249364	0.00173345	0.0453276	Infection		ko04141	Protein processing in endoplasmic reticulum [PATH:ko04141]	B09123	Folding, sorting and degradation	A09120	Genetic Information Processing	0.0568986	0.0636189	0.0130652	Control
K24411	3.5811e-07	1.84008e-08	0.00433691	Infection		K00590	8.88558e-05	0.000132947	0.00507487	Control		ko04112	Cell cycle - Caulobacter [PATH:ko04112]	B09143	Cell growth and death	A09140	Cellular Processes	0.332078	0.323648	0.0453276	Infection		ko00121	Secondary bile acid biosynthesis [PATH:ko00121]	B09103	Lipid metabolism	A09100	Metabolism	0.0261411	0.0302986	0.0130652	Control
K01233	6.73172e-07	5.52511e-08	0.00477182	Infection		K00595	8.06537e-05	0.000115198	0.00507487	Control		ko00471	D-Glutamine and D-glutamate metabolism [PATH:ko00471]	B09106	Metabolism of other amino acids	A09100	Metabolism	0.11096	0.100626	0.0453276	Infection		ko04130	SNARE interactions in vesicular transport [PATH:ko04130]	B09123	Folding, sorting and degradation	A09120	Genetic Information Processing	1.13044e-06	2.10019e-05	0.0262788	Control
K01461	3.83865e-08	2.30182e-07	0.00477182	Control		K00641	8.63655e-05	5.83724e-05	0.00507487	Infection		ko03030	DNA replication [PATH:ko03030]	B09124	Replication and repair	A09120	Genetic Information Processing	0.686585	0.636097	0.00823902	Infection		ko00404	Staurosporine biosynthesis [PATH:ko00404]	B09110	Biosynthesis of other secondary metabolites	A09100	Metabolism	1.2241e-05	6.11695e-05	0.0130652	Control
K01846	1.42967e-07	1.08434e-06	0.00477182	Control		K00656	0.000192876	0.000153449	0.00507487	Infection		ko00062	Fatty acid elongation [PATH:ko00062]	B09103	Lipid metabolism	A09100	Metabolism	0.000677015	0.000475321	0.0453276	Infection		ko03000	Transcription factors [BR:ko03000]	B09182	Protein families: genetic information processing	A09180	Brite Hierarchies	1.39592	1.5209	0.0453276	Control
K04708	1.83618e-07	1.77227e-05	0.00477182	Control		K00658	1.26366e-05	2.94514e-06	0.00507487	Infection		ko03440	Homologous recombination [PATH:ko03440]	B09124	Replication and repair	A09120	Genetic Information Processing	0.479929	0.459447	0.0202406	Infection		ko00960	Tropane, piperidine and pyridine alkaloid biosynthesis [PATH:ko00960]	B09110	Biosynthesis of other secondary metabolites	A09100	Metabolism	6.90849e-06	4.05138e-05	0.0124359	Control
K06289	9.78651e-07	4.11882e-06	0.00477182	Control		K00675	5.96153e-06	1.03537e-05	0.00507487	Control		ko03015	mRNA surveillance pathway [PATH:ko03015]	B09122	Translation	A09120	Genetic Information Processing	0.00160373	0.000418534	0.00823902	Infection		ko02022	Two-component system [BR:ko02022]	B09183	Protein families: signaling and cellular processes	A09180	Brite Hierarchies	0.177757	0.199587	0.0453276	Control
K06337	1.09716e-06	4.03206e-06	0.00477182	Control		K00690	4.1272e-05	7.0549e-05	0.00507487	Control		ko00542	O-Antigen repeat unit biosynthesis [PATH:ko00542]	B09107	Glycan biosynthesis and metabolism	A09100	Metabolism	0.039343	0.0349435	0.0202406	Infection		ko02020	Two-component system [PATH:ko02020]	B09132	Signal transduction	A09130	Environmental Information Processing	2.13319	2.42677	0.0130652	Control
K07176	3.22405e-07	2.68588e-06	0.00477182	Control		K00759	0.000177215	0.00015374	0.00507487	Infection		ko00550	Peptidoglycan biosynthesis [PATH:ko00550]	B09107	Glycan biosynthesis and metabolism	A09100	Metabolism	0.475003	0.436419	0.00507487	Infection		ko04121	Ubiquitin system [BR:ko04121]	B09182	Protein families: genetic information processing	A09180	Brite Hierarchies	0.00288192	0.00428782	0.030639	Control
K09003	4.09829e-08	6.35631e-07	0.00477182	Control		K00796	0.000212356	0.000178328	0.00507487	Infection		ko00440	Phosphonate and phosphinate metabolism [PATH:ko00440]	B09106	Metabolism of other amino acids	A09100	Metabolism	0.0422283	0.0283045	0.0130652	Infection		ko05203	Viral carcinogenesis [PATH:ko05203]	B09161	Cancer: overview	A09160	Human Diseases	0.00080616	0.00173157	0.0202406	Control
K10008	6.95988e-07	4.92451e-06	0.00477182	Control		K00809	2.57853e-06	5.28226e-06	0.00507487	Control		ko00624	Polycyclic aromatic hydrocarbon degradation [PATH:ko00624]	B09111	Xenobiotics biodegradation and metabolism	A09100	Metabolism	0.000544508	0.000187843	0.0130652	Infection		ko00254	Aflatoxin biosynthesis [PATH:ko00254]	B09110	Biosynthesis of other secondary metabolites	A09100	Metabolism	5.79317e-05	1.19366e-05	0.030639	Infection
K13148	7.69588e-08	1.2934e-06	0.00477182	Control		K00812	0.000290735	0.000224402	0.00507487	Infection		ko00240	Pyrimidine metabolism [PATH:ko00240]	B09104	Nucleotide metabolism	A09100	Metabolism	0.744044	0.698057	0.0453276	Infection		ko02042	Bacterial toxins [BR:ko02042]	B09183	Protein families: signaling and cellular processes	A09180	Brite Hierarchies	0.0884629	0.0780819	0.00823902	Infection
K20268	7.19839e-07	1.9139e-05	0.00477182	Control		K00974	0.000218826	0.000260165	0.00507487	Control		ko04622	RIG-I-like receptor signaling pathway [PATH:ko04622]	B09151	Immune system	A09150	Organismal Systems	0.000114311	8.40273e-06	0.0200224	Infection		ko05111	Biofilm formation - Vibrio cholerae [PATH:ko05111]	B09145	Cellular community - prokaryotes	A09140	Cellular Processes	0.0490382	0.0423858	0.030639	Infection
K20954	3.00601e-08	2.52464e-07	0.00477182	Control		K00989	3.18405e-05	1.93404e-05	0.00507487	Infection		ko00450	Selenocompound metabolism [PATH:ko00450]	B09106	Metabolism of other amino acids	A09100	Metabolism	0.142182	0.130898	0.00823902	Infection		ko04020	Calcium signaling pathway [PATH:ko04020]	B09132	Signal transduction	A09130	Environmental Information Processing	0.00039709	0.000163075	0.030639	Infection
K00307	3.40817e-07	1.30604e-06	0.00499812	Control		K00992	9.83262e-05	7.21998e-05	0.00507487	Infection		ko00100	Steroid biosynthesis [PATH:ko00100]	B09103	Lipid metabolism	A09100	Metabolism	0.000916018	0.000343336	0.030639	Infection		ko00332	Carbapenem biosynthesis [PATH:ko00332]	B09110	Biosynthesis of other secondary metabolites	A09100	Metabolism	0.00187048	0.00113606	0.0453276	Infection
K02274	5.61745e-08	1.11703e-06	0.00499812	Control		K01083	3.84892e-07	8.14091e-07	0.00507487	Control		ko03012	Translation factors [BR:ko03012]	B09182	Protein families: genetic information processing	A09180	Brite Hierarchies	0.48995	0.448016	0.0453276	Infection		ko03110	Chaperones and folding catalysts [BR:ko03110]	B09182	Protein families: genetic information processing	A09180	Brite Hierarchies	0.370672	0.342541	0.030639	Infection
K08175	4.70736e-08	3.00129e-07	0.00499812	Control		K01085	6.03974e-05	3.73816e-05	0.00507487	Infection													ko03036	Chromosome and associated proteins [BR:ko03036]	B09182	Protein families: genetic information processing	A09180	Brite Hierarchies	1.05332	0.985835	0.030639	Infection
K11202	2.31117e-05	5.99206e-08	0.00499812	Infection		K01219	2.96586e-06	2.0655e-06	0.00507487	Infection													ko00020	Citrate cycle (TCA cycle) [PATH:ko00020]	B09101	Carbohydrate metabolism	A09100	Metabolism	0.23901	0.214226	0.00507487	Infection
K14987	1.44162e-07	8.17897e-07	0.00499812	Control		K01236	4.90852e-05	3.22157e-05	0.00507487	Infection													ko04147	Exosome [BR:ko04147]	B09183	Protein families: signaling and cellular processes	A09180	Brite Hierarchies	0.0686928	0.0640494	0.0202406	Infection
K15889	4.33773e-07	2.37876e-06	0.00499812	Control		K01305	2.11807e-05	1.55402e-05	0.00507487	Infection													ko00061	Fatty acid biosynthesis [PATH:ko00061]	B09103	Lipid metabolism	A09100	Metabolism	0.347762	0.326677	0.0202406	Infection
K18130	9.2812e-08	7.2352e-07	0.00499812	Control		K01358	0.000601098	0.000715178	0.00507487	Control													ko00790	Folate biosynthesis [PATH:ko00790]	B09108	Metabolism of cofactors and vitamins	A09100	Metabolism	0.243101	0.22058	0.0453276	Infection
K18897	3.14172e-06	1.08466e-07	0.00499812	Infection		K01449	0.00016578	0.000235322	0.00507487	Control													ko99996	General function prediction only	B09194	Poorly characterized	A09190	Not Included in Pathway or Brite	0.34433	0.315306	0.030639	Infection
K19340	1.55718e-07	1.28496e-06	0.00499812	Control		K01666	0.000122611	0.000156925	0.00507487	Control													ko00010	Glycolysis / Gluconeogenesis [PATH:ko00010]	B09101	Carbohydrate metabolism	A09100	Metabolism	0.917236	0.875821	0.030639	Infection
K19420	3.11501e-06	1.85092e-07	0.00499812	Infection		K01667	5.49222e-05	4.04101e-05	0.00507487	Infection													ko00536	Glycosaminoglycan binding proteins [BR:ko00536]	B09183	Protein families: signaling and cellular processes	A09180	Brite Hierarchies	0.00152416	0.00106803	0.0453276	Infection
K21561	1.24824e-07	7.20971e-07	0.00499812	Control		K01732	9.94288e-06	2.72859e-06	0.00507487	Infection													ko04340	Hedgehog signaling pathway [PATH:ko04340]	B09132	Signal transduction	A09130	Environmental Information Processing	0.000967725	0.000575816	0.0453276	Infection
K21750	9.27713e-07	8.33287e-08	0.00499812	Infection		K01745	0.000135092	9.9605e-05	0.00507487	Infection													ko04390	Hippo signaling pathway [PATH:ko04390]	B09132	Signal transduction	A09130	Environmental Information Processing	0.00123463	0.000757343	0.0130652	Infection
K00045	4.31472e-06	1.55807e-05	0.00507487	Control		K01770	0.000202186	0.000177703	0.00507487	Infection													ko03440	Homologous recombination [PATH:ko03440]	B09124	Replication and repair	A09120	Genetic Information Processing	0.47394	0.45305	0.00507487	Infection
K00131	2.45714e-06	6.22132e-06	0.00507487	Control		K01902	1.68766e-05	5.58981e-06	0.00507487	Infection													ko05170	Human immunodeficiency virus 1 infection [PATH:ko05170]	B09172	Infectious disease: viral	A09160	Human Diseases	0.00115066	0.000580389	0.0453276	Infection
K00335	9.73955e-05	6.41551e-05	0.00507487	Infection		K01903	1.7419e-05	7.45466e-06	0.00507487	Infection													ko00785	Lipoic acid metabolism [PATH:ko00785]	B09108	Metabolism of cofactors and vitamins	A09100	Metabolism	0.0208216	0.0158451	0.00823902	Infection
K00600	0.00037963	0.00031594	0.00507487	Infection		K02014	0.00141391	0.00100067	0.00507487	Infection													ko00540	Lipopolysaccharide biosynthesis [PATH:ko00540]	B09107	Glycan biosynthesis and metabolism	A09100	Metabolism	0.23927	0.197989	0.0453276	Infection
K00656	0.00022621	0.000165857	0.00507487	Infection		K02347	4.16318e-07	1.30269e-06	0.00507487	Control													ko00300	Lysine biosynthesis [PATH:ko00300]	B09105	Amino acid metabolism	A09100	Metabolism	0.338776	0.323398	0.0453276	Infection
K00693	2.07903e-07	8.50974e-07	0.00507487	Control		K02358	0.000351229	0.000312882	0.00507487	Infection													ko04142	Lysosome [PATH:ko04142]	B09141	Transport and catabolism	A09140	Cellular Processes	0.00569288	0.00429785	0.0453276	Infection
K00752	1.76551e-06	1.01733e-07	0.00507487	Infection		K02387	5.60279e-05	8.33304e-05	0.00507487	Control													ko03029	Mitochondrial biogenesis [BR:ko03029]	B09182	Protein families: genetic information processing	A09180	Brite Hierarchies	0.105343	0.0912623	0.030639	Infection
K00803	1.05271e-05	2.1138e-06	0.00507487	Infection		K02390	0.000111704	0.000164479	0.00507487	Control													ko00633	Nitrotoluene degradation [PATH:ko00633]	B09111	Xenobiotics biodegradation and metabolism	A09100	Metabolism	0.00780027	0.00383936	0.00823902	Infection
K00863	1.23435e-05	2.3781e-06	0.00507487	Infection		K02391	7.94157e-05	0.000118218	0.00507487	Control													ko04621	NOD-like receptor signaling pathway [PATH:ko04621]	B09151	Immune system	A09150	Organismal Systems	0.0446442	0.03838	0.0453276	Infection
K00963	9.988e-05	7.02259e-05	0.00507487	Infection		K02406	0.000549713	0.000803659	0.00507487	Control													ko99999	Others	B09191	Unclassified: metabolism	A09190	Not Included in Pathway or Brite	0.0142385	0.00894181	0.0202406	Infection
K01091	0.00053442	0.000502317	0.00507487	Infection		K02410	9.55496e-05	0.000150758	0.00507487	Control													ko00190	Oxidative phosphorylation [PATH:ko00190]	B09102	Energy metabolism	A09100	Metabolism	0.47439	0.425606	0.0130652	Infection
K01151	0.000220481	0.000195518	0.00507487	Infection		K02421	7.60995e-05	0.000110709	0.00507487	Control													ko05130	Pathogenic Escherichia coli infection [PATH:ko05130]	B09171	Infectious disease: bacterial	A09160	Human Diseases	0.000495966	9.22839e-05	0.0202406	Infection
K01178	1.55604e-05	3.27612e-06	0.00507487	Infection		K02452	8.71324e-07	2.64788e-06	0.00507487	Control													ko00311	Penicillin and cephalosporin biosynthesis [PATH:ko00311]	B09110	Biosynthesis of other secondary metabolites	A09100	Metabolism	0.0414629	0.0343206	0.030639	Infection
K01180	4.32221e-05	9.41311e-06	0.00507487	Infection		K02481	0.00020319	0.00014002	0.00507487	Infection													ko04075	Plant hormone signal transduction [PATH:ko04075]	B09132	Signal transduction	A09130	Environmental Information Processing	0.0120692	0.00883622	0.030639	Infection
K01201	8.2262e-05	4.65122e-05	0.00507487	Infection		K02523	0.000181306	0.000136813	0.00507487	Infection													ko04626	Plant-pathogen interaction [PATH:ko04626]	B09159	Environmental adaptation	A09150	Organismal Systems	0.0356698	0.0317629	0.00507487	Infection
K01236	2.7777e-05	4.52404e-05	0.00507487	Control		K02838	0.000220868	0.000200072	0.00507487	Infection													ko04974	Protein digestion and absorption [PATH:ko04974]	B09154	Digestive system	A09150	Organismal Systems	0.0395384	0.0305284	0.0202406	Infection
K01259	4.4381e-05	0.000134509	0.00507487	Control		K02959	0.000167603	0.000136082	0.00507487	Infection													ko03060	Protein export [PATH:ko03060]	B09123	Folding, sorting and degradation	A09120	Genetic Information Processing	0.394684	0.368362	0.0130652	Infection
K01295	5.91314e-06	1.28694e-05	0.00507487	Control		K02967	0.00026552	0.000220113	0.00507487	Infection													ko00230	Purine metabolism [PATH:ko00230]	B09104	Nucleotide metabolism	A09100	Metabolism	1.06319	1.01728	0.0130652	Infection
K01520	0.000340749	0.000271469	0.00507487	Infection		K02986	0.000223829	0.000198522	0.00507487	Infection													ko00240	Pyrimidine metabolism [PATH:ko00240]	B09104	Nucleotide metabolism	A09100	Metabolism	0.71591	0.691998	0.030639	Infection
K01529	2.38996e-05	3.25864e-06	0.00507487	Infection		K03040	0.000303577	0.000262812	0.00507487	Infection													ko00830	Retinol metabolism [PATH:ko00830]	B09108	Metabolism of cofactors and vitamins	A09100	Metabolism	0.00524152	0.00408968	0.030639	Infection
K01561	3.83139e-06	6.58346e-07	0.00507487	Infection		K03075	0.000158464	0.000132136	0.00507487	Infection													ko03010	Ribosome [PATH:ko03010]	B09122	Translation	A09120	Genetic Information Processing	0.835227	0.762847	0.0130652	Infection
K01609	9.1043e-05	0.000128451	0.00507487	Control		K03103	0.000131437	8.60404e-05	0.00507487	Infection													ko03018	RNA degradation [PATH:ko03018]	B09123	Folding, sorting and degradation	A09120	Genetic Information Processing	0.43156	0.403867	0.030639	Infection
K01654	1.15146e-05	3.36009e-05	0.00507487	Control		K03217	0.000433683	0.000388241	0.00507487	Infection													ko03040	Spliceosome [PATH:ko03040]	B09121	Transcription	A09120	Genetic Information Processing	0.0119472	0.00969729	0.030639	Infection
K01657	0.00010116	0.000144601	0.00507487	Control		K03275	2.27513e-05	9.14853e-06	0.00507487	Infection													ko00984	Steroid degradation [PATH:ko00984]	B09111	Xenobiotics biodegradation and metabolism	A09100	Metabolism	0.00375102	0.00214551	0.0453276	Infection
K01695	8.61228e-05	0.000117954	0.00507487	Control		K03282	0.000181975	0.00015795	0.00507487	Infection													ko04624	Toll and Imd signaling pathway [PATH:ko04624]	B09151	Immune system	A09150	Organismal Systems	0.000313861	0.000136074	0.0202406	Infection
K01713	4.35827e-06	9.58749e-06	0.00507487	Control		K03325	7.02866e-05	8.80417e-05	0.00507487	Control													ko99977	Transport	B09193	Unclassified: signaling and cellular processes	A09190	Not Included in Pathway or Brite	0.448313	0.401381	0.0453276	Infection
K01771	2.83645e-05	3.02288e-06	0.00507487	Infection		K03387	4.17879e-05	2.74231e-05	0.00507487	Infection													ko00380	Tryptophan metabolism [PATH:ko00380]	B09105	Amino acid metabolism	A09100	Metabolism	0.00814837	0.00655827	0.00507487	Infection
K01777	8.26537e-06	2.02713e-05	0.00507487	Control		K03530	0.000456689	0.000346706	0.00507487	Infection													ko01052	Type I polyketide structures [PATH:ko01052]	B09109	Metabolism of terpenoids and polyketides	A09100	Metabolism	0.0141682	0.0117051	0.0130652	Infection
K01821	5.36163e-05	7.48858e-05	0.00507487	Control		K03561	0.000252251	0.000179223	0.00507487	Infection													ko00350	Tyrosine metabolism [PATH:ko00350]	B09105	Amino acid metabolism	A09100	Metabolism	0.0135057	0.0118017	0.030639	Infection
K01845	0.000116135	8.54399e-05	0.00507487	Infection		K03578	3.4623e-05	9.42539e-06	0.00507487	Infection													ko00130	Ubiquinone and other terpenoid-quinone biosynthesis [PATH:ko00130]	B09108	Metabolism of cofactors and vitamins	A09100	Metabolism	0.119387	0.0950484	0.030639	Infection
K01857	1.84675e-07	9.4857e-07	0.00507487	Control		K03580	0.000150719	9.92887e-05	0.00507487	Infection													ko05110	Vibrio cholerae infection [PATH:ko05110]	B09171	Infectious disease: bacterial	A09160	Human Diseases	0.0021658	0.00157486	0.0453276	Infection
K01875	0.000371443	0.000353366	0.00507487	Infection		K03593	0.00027135	0.000236038	0.00507487	Infection													ko00750	Vitamin B6 metabolism [PATH:ko00750]	B09108	Metabolism of cofactors and vitamins	A09100	Metabolism	0.0812626	0.0703964	0.0202406	Infection
K01876	0.000553069	0.000490913	0.00507487	Infection		K03604	6.74182e-05	0.000117934	0.00507487	Control													ko00908	Zeatin biosynthesis [PATH:ko00908]	B09109	Metabolism of terpenoids and polyketides	A09100	Metabolism	0.0384161	0.0340165	0.0202406	Infection
K01881	0.000365019	0.000332353	0.00507487	Infection		K03610	5.85561e-05	8.77852e-05	0.00507487	Control
K01887	0.000450071	0.000414679	0.00507487	Infection		K03699	0.00072363	0.000606388	0.00507487	Infection
K01929	0.000388589	0.000354779	0.00507487	Infection		K03746	1.30205e-06	3.31958e-07	0.00507487	Infection
K01956	0.000328608	0.000300074	0.00507487	Infection		K03748	0.000257302	0.000173742	0.00507487	Infection
K01961	0.000131283	9.33654e-05	0.00507487	Infection		K03775	0.000120787	8.95214e-05	0.00507487	Infection
K02182	1.32055e-05	6.02559e-07	0.00507487	Infection		K03828	7.96686e-05	6.11052e-05	0.00507487	Infection
K02226	0.000139263	0.000112783	0.00507487	Infection		K03843	4.80304e-07	1.64545e-06	0.00507487	Control
K02347	3.02618e-07	2.85825e-06	0.00507487	Control		K04373	1.43731e-05	7.36747e-06	0.00507487	Infection
K02431	3.55402e-05	1.62072e-05	0.00507487	Infection		K04487	0.000407223	0.000488305	0.00507487	Control
K02476	1.76006e-05	5.36038e-05	0.00507487	Control		K04748	1.1972e-05	2.25819e-05	0.00507487	Control
K02488	0.00028554	0.000363361	0.00507487	Control		K05297	1.98314e-05	1.30743e-05	0.00507487	Infection
K02594	1.53576e-06	5.41265e-06	0.00507487	Control		K05350	7.63322e-05	0.000104502	0.00507487	Control
K02667	1.00692e-05	1.6272e-05	0.00507487	Control		K05527	1.39117e-06	1.69204e-07	0.00507487	Infection
K02875	1.23383e-06	3.96723e-06	0.00507487	Control		K05593	5.22575e-05	7.43506e-05	0.00507487	Control
K03219	1.34471e-06	4.10606e-06	0.00507487	Control		K05614	1.18558e-05	7.53586e-06	0.00507487	Infection
K03222	8.3962e-07	2.99567e-06	0.00507487	Control		K05826	8.06097e-06	1.78942e-05	0.00507487	Control
K03223	7.03006e-07	2.39321e-06	0.00507487	Control		K05874	1.81425e-07	1.46453e-06	0.00507487	Control
K03285	2.56899e-06	1.05025e-05	0.00507487	Control		K05986	7.10372e-05	4.63987e-05	0.00507487	Infection
K03331	2.50238e-06	8.22677e-06	0.00507487	Control		K06183	9.30883e-05	0.000124284	0.00507487	Control
K03518	2.18984e-05	1.29307e-05	0.00507487	Infection		K06203	1.58331e-06	3.42106e-06	0.00507487	Control
K03519	6.89498e-06	1.32143e-06	0.00507487	Infection		K06213	0.00027337	0.000236644	0.00507487	Infection
K03520	1.05377e-05	1.23728e-06	0.00507487	Infection		K06223	0.000289508	0.00038417	0.00507487	Control
K03580	8.02399e-05	0.000150846	0.00507487	Control		K06287	0.000215712	0.0001875	0.00507487	Infection
K03624	0.000249464	0.000229758	0.00507487	Infection		K06329	4.21058e-07	2.68284e-06	0.00507487	Control
K03702	0.000464168	0.00041419	0.00507487	Infection		K06882	6.45212e-06	1.51249e-05	0.00507487	Control
K03790	0.000718741	0.000885812	0.00507487	Control		K06921	0.000454496	0.00032275	0.00507487	Infection
K03826	4.69823e-05	1.863e-05	0.00507487	Infection		K06949	0.000313481	0.000279676	0.00507487	Infection
K03925	0.000114967	8.50074e-05	0.00507487	Infection		K06970	1.01858e-06	3.85217e-07	0.00507487	Infection
K03982	2.51442e-06	8.57434e-06	0.00507487	Control		K06972	0.000172904	0.000226801	0.00507487	Control
K04042	0.000134625	9.23178e-05	0.00507487	Infection		K07001	0.000448447	0.000355299	0.00507487	Infection
K04373	5.31409e-06	1.25957e-05	0.00507487	Control		K07014	8.34867e-06	2.25102e-06	0.00507487	Infection
K04562	4.44385e-05	7.80293e-05	0.00507487	Control		K07033	7.11577e-05	9.47952e-05	0.00507487	Control
K04566	3.20728e-06	6.77433e-06	0.00507487	Control		K07133	0.0012539	0.00102708	0.00507487	Infection
K04717	1.22117e-06	4.85067e-06	0.00507487	Control		K07151	4.63202e-06	8.39378e-06	0.00507487	Control
K04719	2.59104e-05	5.12902e-05	0.00507487	Control		K07154	0.000392894	0.000275148	0.00507487	Infection
K05275	6.00544e-05	3.88695e-05	0.00507487	Infection		K07444	0.000138727	0.000180697	0.00507487	Control
K05366	0.0005189	0.0004675	0.00507487	Infection		K07454	4.41978e-05	2.54274e-05	0.00507487	Infection
K05565	1.84526e-06	5.9724e-06	0.00507487	Control		K07456	0.000507398	0.000581321	0.00507487	Control
K05566	3.72587e-05	7.45563e-05	0.00507487	Control		K07482	0.00108426	0.000781994	0.00507487	Infection
K05841	7.92035e-07	2.13853e-05	0.00507487	Control		K07485	0.00351354	0.00219882	0.00507487	Infection
K05967	1.33657e-05	2.52032e-06	0.00507487	Infection		K07493	0.000789462	0.00105228	0.00507487	Control
K06153	0.000298145	0.000262977	0.00507487	Infection		K07495	0.00147321	0.000809201	0.00507487	Infection
K06295	9.20486e-05	5.20589e-05	0.00507487	Infection		K07516	5.23367e-07	2.12648e-06	0.00507487	Control
K06296	3.90889e-05	1.18549e-05	0.00507487	Infection		K07552	9.53667e-05	6.76619e-05	0.00507487	Infection
K06297	4.66675e-05	1.73402e-05	0.00507487	Infection		K07640	4.93605e-07	1.4878e-06	0.00507487	Control
K06313	4.56137e-05	1.57175e-05	0.00507487	Infection		K07654	7.36391e-06	1.12724e-05	0.00507487	Control
K06338	1.25602e-05	4.83118e-06	0.00507487	Infection		K07692	5.12058e-05	6.88696e-05	0.00507487	Control
K06921	0.000344015	0.000473675	0.00507487	Control		K07708	6.35268e-06	1.89623e-06	0.00507487	Infection
K06926	0.000419635	0.000534829	0.00507487	Control		K08357	5.0611e-06	1.48588e-06	0.00507487	Infection
K07063	3.10491e-05	6.87326e-05	0.00507487	Control		K08678	0.000150345	0.000207484	0.00507487	Control
K07075	0.000163795	0.000266609	0.00507487	Control		K08981	3.1575e-05	4.1608e-05	0.00507487	Control
K07133	0.00107278	0.00129836	0.00507487	Control		K08988	1.60888e-06	3.60118e-06	0.00507487	Control
K07271	0.000238967	0.000182135	0.00507487	Infection		K09710	0.00016176	0.000148322	0.00507487	Infection
K07316	0.0003431	0.000428722	0.00507487	Control		K09770	3.96603e-05	5.83469e-05	0.00507487	Control
K07441	1.78067e-05	7.74305e-06	0.00507487	Infection		K10004	3.49798e-06	6.67772e-07	0.00507487	Infection
K07481	0.00117461	0.000770276	0.00507487	Infection		K10241	7.26529e-05	9.89447e-05	0.00507487	Control
K07485	0.00202847	0.00338163	0.00507487	Control		K10536	0.000170491	0.000121742	0.00507487	Infection
K07486	0.00188505	0.00254899	0.00507487	Control		K10804	0.000150564	0.000190177	0.00507487	Control
K07492	0.0010182	0.00157688	0.00507487	Control		K10844	0.000129785	0.000182032	0.00507487	Control
K07663	9.80823e-06	2.01543e-07	0.00507487	Infection		K10947	0.000278544	0.000339937	0.00507487	Control
K07693	9.467e-06	1.57017e-06	0.00507487	Infection		K11071	0.000106074	0.000135315	0.00507487	Control
K07729	0.0002181	0.000268988	0.00507487	Control		K11356	4.41579e-06	2.89435e-06	0.00507487	Infection
K07739	5.06751e-05	2.63465e-05	0.00507487	Infection		K11665	1.60588e-06	3.04812e-06	0.00507487	Control
K07800	2.29301e-06	9.64356e-06	0.00507487	Control		K12291	1.43179e-06	2.93993e-07	0.00507487	Infection
K08297	1.9897e-05	1.9109e-06	0.00507487	Infection		K12339	7.0366e-06	3.69119e-06	0.00507487	Infection
K08310	7.60088e-06	5.96792e-07	0.00507487	Infection		K13307	1.54799e-06	4.03484e-07	0.00507487	Infection
K08344	5.18813e-06	1.05888e-05	0.00507487	Control		K13532	0.000120454	7.97501e-05	0.00507487	Infection
K08365	4.1252e-06	2.00334e-05	0.00507487	Control		K13572	0.000280356	0.0001981	0.00507487	Infection
K08643	1.71592e-05	3.68578e-06	0.00507487	Infection		K13832	2.02847e-05	1.04126e-05	0.00507487	Infection
K08737	4.45988e-07	1.80955e-05	0.00507487	Control		K14165	1.06381e-05	2.05036e-05	0.00507487	Control
K08972	3.09071e-05	1.03168e-05	0.00507487	Infection		K14414	3.7377e-06	6.74211e-07	0.00507487	Infection
K09160	7.05048e-06	8.51558e-07	0.00507487	Infection		K14441	0.000334622	0.000303974	0.00507487	Infection
K09523	3.92203e-07	3.74122e-06	0.00507487	Control		K14682	9.94428e-06	1.40321e-06	0.00507487	Infection
K09694	7.5783e-06	5.24847e-07	0.00507487	Infection		K14979	4.36116e-05	2.95677e-05	0.00507487	Infection
K09695	7.41289e-06	4.83502e-07	0.00507487	Infection		K15023	9.90424e-06	1.67519e-05	0.00507487	Control
K09702	0.000133434	9.80271e-05	0.00507487	Infection		K15531	4.81984e-05	7.43145e-05	0.00507487	Control
K09769	6.78585e-05	3.6795e-05	0.00507487	Infection		K15725	0.000126033	8.17459e-05	0.00507487	Infection
K09770	2.61841e-05	5.56529e-05	0.00507487	Control		K15727	0.0001357	8.89497e-05	0.00507487	Infection
K09812	0.000256502	0.000221479	0.00507487	Infection		K15865	2.20801e-05	1.30277e-05	0.00507487	Infection
K09835	9.27846e-06	4.66585e-06	0.00507487	Infection		K15975	9.38116e-07	3.79208e-06	0.00507487	Control
K09957	3.277e-06	5.24658e-08	0.00507487	Infection		K15977	8.39101e-05	4.86835e-05	0.00507487	Infection
K09962	6.96429e-06	1.76975e-06	0.00507487	Infection		K16436	6.2111e-06	3.49712e-06	0.00507487	Infection
K11060	1.17149e-06	4.79592e-06	0.00507487	Control		K16511	9.78514e-05	0.000134245	0.00507487	Control
K11062	7.38314e-07	2.30031e-06	0.00507487	Control		K16850	2.14863e-05	1.36077e-05	0.00507487	Infection
K11104	8.34959e-05	4.66021e-05	0.00507487	Infection		K17195	7.3219e-06	3.02677e-06	0.00507487	Infection
K11184	2.48176e-05	5.11973e-05	0.00507487	Control		K17341	5.75388e-07	2.18472e-06	0.00507487	Control
K11693	5.64136e-05	1.81002e-05	0.00507487	Infection		K17948	1.39956e-05	5.07347e-06	0.00507487	Infection
K12111	3.67962e-05	1.3691e-05	0.00507487	Infection		K18009	1.20108e-05	1.71184e-05	0.00507487	Control
K12136	8.35115e-06	1.15615e-06	0.00507487	Infection		K18372	2.84053e-05	3.9933e-05	0.00507487	Control
K12339	2.29339e-05	3.72037e-06	0.00507487	Infection		K18555	6.0187e-05	3.45517e-05	0.00507487	Infection
K12598	1.25738e-06	2.61622e-05	0.00507487	Control		K18890	0.000158502	0.000215407	0.00507487	Control
K12991	5.58724e-06	1.68459e-05	0.00507487	Control		K18912	1.77391e-05	1.31664e-05	0.00507487	Infection
K12995	1.18747e-05	2.5211e-05	0.00507487	Control		K18992	5.42521e-07	2.68595e-06	0.00507487	Control
K13000	9.80262e-06	3.1103e-05	0.00507487	Control		K19077	9.41397e-06	2.08949e-05	0.00507487	Control
K13017	0.000120243	0.000156919	0.00507487	Control		K19244	3.76912e-05	2.53793e-05	0.00507487	Infection
K13040	9.59175e-06	2.76101e-05	0.00507487	Control		K19265	0.000126362	0.000150499	0.00507487	Control
K13041	1.85252e-06	9.27677e-06	0.00507487	Control		K19294	0.000806683	0.000910437	0.00507487	Control
K13075	8.69176e-06	1.81516e-05	0.00507487	Control		K19611	0.000631259	0.000426943	0.00507487	Infection
K13280	0.000102261	4.75862e-05	0.00507487	Infection		K19641	2.27033e-06	8.62968e-07	0.00507487	Infection
K13581	1.33291e-05	4.82602e-06	0.00507487	Infection		K19801	2.21613e-05	1.47615e-05	0.00507487	Infection
K14060	0.000452819	0.000643425	0.00507487	Control		K20489	1.31439e-05	2.33054e-05	0.00507487	Control
K14091	1.11246e-05	2.94579e-06	0.00507487	Infection		K20608	0.000104739	7.16273e-05	0.00507487	Infection
K14189	3.28584e-06	9.1165e-06	0.00507487	Control		K20866	0.000114149	8.01239e-05	0.00507487	Infection
K14351	2.9629e-07	7.70632e-07	0.00507487	Control		K20997	3.93256e-05	2.63507e-05	0.00507487	Infection
K14404	1.07207e-05	1.51901e-06	0.00507487	Infection		K21337	1.01715e-06	4.3589e-07	0.00507487	Infection
K14437	4.77241e-06	1.75962e-05	0.00507487	Control		K21489	1.23624e-06	1.75188e-07	0.00507487	Infection
K14572	6.02876e-06	1.88015e-05	0.00507487	Control		K21511	2.13246e-05	1.33001e-05	0.00507487	Infection
K14727	1.1956e-07	4.58654e-07	0.00507487	Control		K21555	3.09876e-06	3.51131e-07	0.00507487	Infection
K15024	5.92157e-05	3.44587e-05	0.00507487	Infection		K21562	0.000210402	0.000139307	0.00507487	Infection
K15505	8.54894e-07	2.52122e-07	0.00507487	Infection		K21600	0.000104593	0.000122983	0.00507487	Control
K15868	6.52172e-07	1.98711e-06	0.00507487	Control		K21903	0.000107342	0.000134028	0.00507487	Control
K16052	2.69358e-05	9.95858e-06	0.00507487	Infection		K22214	0.000152135	9.70529e-05	0.00507487	Infection
K16137	6.00632e-05	9.90073e-05	0.00507487	Control		K22347	6.23175e-05	4.72142e-05	0.00507487	Infection
K16139	3.49849e-05	2.09935e-06	0.00507487	Infection		K22766	6.37126e-07	3.86568e-06	0.00507487	Control
K16149	3.47208e-05	9.44242e-06	0.00507487	Infection		K22927	0.000213267	0.00026129	0.00507487	Control
K16213	9.07925e-05	0.000128816	0.00507487	Control		K23448	3.11798e-06	7.0503e-06	0.00507487	Control
K16214	2.21175e-05	3.93328e-06	0.00507487	Infection		K23508	9.88366e-05	0.000150767	0.00507487	Control
K16318	1.90702e-06	4.41974e-06	0.00507487	Control		K23549	1.08383e-06	2.86988e-07	0.00507487	Infection
K16455	5.66838e-08	2.30565e-07	0.00507487	Control		K23994	4.00734e-05	2.27909e-05	0.00507487	Infection
K16554	0.000118534	4.16418e-05	0.00507487	Infection		K24281	5.17769e-06	2.55744e-06	0.00507487	Infection
K16566	7.17125e-05	4.66091e-05	0.00507487	Infection		K25089	7.68232e-05	0.000107502	0.00507487	Control
K16651	7.02868e-06	4.29302e-07	0.00507487	Infection		K25187	9.36023e-06	1.21343e-06	0.00507487	Infection
K16929	6.55116e-07	2.78655e-06	0.00507487	Control		K25188	9.78013e-06	1.24054e-06	0.00507487	Infection
K17550	6.61248e-07	1.4314e-05	0.00507487	Control		K06943	1.04733e-08	4.71303e-07	0.00615061	Control
K17838	3.6936e-06	1.71442e-05	0.00507487	Control		K08964	1.944e-07	1.16307e-08	0.00615061	Infection
K17883	1.30664e-07	6.76611e-07	0.00507487	Control		K15679	1.29928e-08	1.53499e-07	0.00615061	Control
K18013	8.59549e-06	1.63657e-05	0.00507487	Control		K19004	1.52908e-08	3.01542e-07	0.00615061	Control
K18016	7.62069e-07	3.86502e-06	0.00507487	Control		K19576	3.97998e-08	4.4109e-07	0.00779583	Control
K18300	5.19095e-07	1.82003e-06	0.00507487	Control		K25150	3.51461e-08	5.91953e-07	0.00779583	Control
K18330	4.02262e-05	1.9911e-05	0.00507487	Infection		K00534	1.59612e-06	2.50098e-07	0.00812704	Infection
K18372	2.64935e-05	4.49649e-05	0.00507487	Control		K00621	4.65653e-06	1.64443e-07	0.00812704	Infection
K18955	4.09769e-05	1.71482e-05	0.00507487	Infection		K20895	2.48444e-08	1.38093e-07	0.00812704	Control
K19068	6.94729e-05	2.79279e-05	0.00507487	Infection		K21462	6.34369e-08	4.8718e-07	0.00812704	Control
K19077	4.84977e-06	1.8553e-05	0.00507487	Control		K25149	1.13379e-07	6.27886e-07	0.00812704	Control
K19137	4.31162e-06	1.4294e-05	0.00507487	Control		K00027	0.00014479	0.000175618	0.00823902	Control
K19158	8.05259e-05	0.000131324	0.00507487	Control		K00167	2.48338e-07	1.43132e-06	0.00823902	Control
K19170	1.65687e-05	3.83872e-05	0.00507487	Control		K00239	0.000234283	0.000172862	0.00823902	Infection
K19224	9.76347e-06	1.96571e-05	0.00507487	Control		K00290	0.000173481	0.000137898	0.00823902	Infection
K19354	6.50583e-05	4.1168e-05	0.00507487	Infection		K00525	0.00030594	0.000216669	0.00823902	Infection
K19418	2.09137e-05	6.42521e-06	0.00507487	Infection		K00560	0.000309584	0.0002478	0.00823902	Infection
K19428	2.66019e-05	1.20671e-05	0.00507487	Infection		K00611	0.000189951	0.000230721	0.00823902	Control
K19542	6.90413e-07	1.43057e-07	0.00507487	Infection		K00626	0.000110368	0.000155666	0.00823902	Control
K19572	6.50759e-07	1.75402e-05	0.00507487	Control		K00683	0.000124473	8.12056e-05	0.00823902	Infection
K19701	7.66103e-05	3.34498e-05	0.00507487	Infection		K00761	0.000220636	0.000192496	0.00823902	Infection
K19789	0.000104456	5.24457e-05	0.00507487	Infection		K00895	0.00014149	9.47188e-05	0.00823902	Infection
K20859	4.27373e-05	1.03184e-05	0.00507487	Infection		K00901	3.88968e-05	2.65345e-05	0.00823902	Infection
K20922	4.63299e-05	7.41884e-05	0.00507487	Control		K01139	0.000732208	0.000655877	0.00823902	Infection
K20962	6.94254e-06	2.45081e-05	0.00507487	Control		K01185	0.000383046	0.000279448	0.00823902	Infection
K20975	1.30482e-06	4.00956e-06	0.00507487	Control		K01198	0.000589304	0.000726267	0.00823902	Control
K20989	8.06599e-06	2.27518e-05	0.00507487	Control		K01202	8.90421e-06	2.13613e-05	0.00823902	Control
K21057	5.20358e-06	1.46284e-05	0.00507487	Control		K01215	2.93662e-05	4.5339e-05	0.00823902	Control
K21063	1.0747e-05	2.98891e-06	0.00507487	Infection		K01390	1.92448e-05	3.95811e-05	0.00823902	Control
K21363	4.38419e-07	2.2619e-06	0.00507487	Control		K01523	2.28528e-05	1.33891e-05	0.00823902	Infection
K21366	1.27661e-06	5.01251e-07	0.00507487	Infection		K01548	2.24691e-05	4.85019e-06	0.00823902	Infection
K21463	3.52262e-06	9.7934e-06	0.00507487	Control		K01580	5.44472e-05	3.28736e-05	0.00823902	Infection
K21527	1.86816e-06	5.98058e-06	0.00507487	Control		K01608	4.04994e-07	2.74668e-06	0.00823902	Control
K21559	2.41082e-06	8.51472e-06	0.00507487	Control		K01619	0.000271787	0.000228308	0.00823902	Infection
K21688	6.17407e-05	3.063e-05	0.00507487	Infection		K01652	0.000514748	0.000594607	0.00823902	Control
K21814	3.55254e-06	1.15193e-06	0.00507487	Infection		K01677	9.73277e-05	0.000135253	0.00823902	Control
K21828	8.39776e-06	5.75827e-07	0.00507487	Infection		K01720	3.431e-06	9.36102e-06	0.00823902	Control
K21883	1.76375e-06	5.83034e-06	0.00507487	Control		K01761	6.62297e-06	1.38549e-05	0.00823902	Control
K21977	1.12821e-05	1.97513e-06	0.00507487	Infection		K01925	0.000353595	0.00032343	0.00823902	Infection
K22108	0.000135939	0.000189238	0.00507487	Control		K02022	5.0609e-06	7.65443e-06	0.00823902	Control
K22227	0.000128198	7.94215e-05	0.00507487	Infection		K02026	0.000445378	0.000610805	0.00823902	Control
K22299	4.20866e-05	6.08487e-05	0.00507487	Control		K02099	0.000388509	0.000509748	0.00823902	Control
K22766	3.24293e-07	1.1203e-06	0.00507487	Control		K02113	0.00019245	0.000165731	0.00823902	Infection
K23072	2.92874e-05	9.70065e-06	0.00507487	Infection		K02115	0.000250997	0.000227881	0.00823902	Infection
K23101	9.74767e-07	1.09916e-07	0.00507487	Infection		K02334	0.000172761	0.000245069	0.00823902	Control
K23132	9.03444e-07	1.72218e-07	0.00507487	Infection		K02381	5.72265e-06	9.29302e-06	0.00823902	Control
K23170	4.05125e-05	1.54605e-05	0.00507487	Infection		K02411	6.37265e-05	9.35634e-05	0.00823902	Control
K23300	1.42853e-06	4.14461e-06	0.00507487	Control		K02412	0.000104996	0.000154026	0.00823902	Control
K23430	1.4349e-06	5.72213e-06	0.00507487	Control		K02439	6.17094e-06	1.33332e-05	0.00823902	Control
K23674	2.98092e-06	1.25083e-05	0.00507487	Control		K02444	3.06021e-05	1.34673e-05	0.00823902	Infection
K24258	7.61345e-05	3.3752e-05	0.00507487	Infection		K02619	3.17746e-05	1.70782e-05	0.00823902	Infection
K24305	2.39253e-05	4.04562e-05	0.00507487	Control		K02768	1.63947e-05	4.22281e-06	0.00823902	Infection
K24657	2.07597e-06	7.3598e-06	0.00507487	Control		K02888	0.000143893	0.000123811	0.00823902	Infection
K25062	2.11506e-06	2.65056e-05	0.00507487	Control		K02890	0.000177379	0.000143313	0.00823902	Infection
K25063	2.22977e-06	2.02871e-05	0.00507487	Control		K02902	0.000199549	0.000181946	0.00823902	Infection
K25064	3.90535e-06	2.58631e-05	0.00507487	Control		K02904	0.000121158	0.000102629	0.00823902	Infection
K25109	4.97355e-07	5.39013e-06	0.00507487	Control		K02926	0.000270425	0.000239751	0.00823902	Infection
K25230	1.10797e-05	3.58886e-05	0.00507487	Control		K02990	0.000173175	0.000154535	0.00823902	Infection
K25316	1.97821e-05	5.00669e-06	0.00507487	Infection		K02996	0.000161072	0.000139061	0.00823902	Infection
K03720	7.68471e-06	2.47605e-08	0.00615061	Infection		K03152	0.000302933	0.000246939	0.00823902	Infection
K08655	5.55863e-07	1.15551e-08	0.00615061	Infection		K03304	2.81983e-06	8.65715e-06	0.00823902	Control
K18237	8.38775e-09	4.70932e-07	0.00615061	Control		K03410	6.78907e-05	9.68611e-05	0.00823902	Control
K18851	3.39731e-08	8.22335e-07	0.00615061	Control		K03411	6.65364e-05	0.000101669	0.00823902	Control
K00435	6.08516e-08	1.18852e-06	0.00715478	Control		K03412	0.000130043	0.000188083	0.00823902	Control
K00687	1.46937e-06	3.2066e-08	0.00715478	Infection		K03414	2.25034e-06	3.78772e-06	0.00823902	Control
K08070	2.55295e-07	2.62077e-08	0.00715478	Infection		K03453	0.000135456	9.72091e-05	0.00823902	Infection
K13950	3.87688e-08	8.08184e-07	0.00715478	Control		K03471	2.41977e-05	8.87249e-06	0.00823902	Infection
K14680	3.35062e-08	3.86141e-07	0.00715478	Control		K03473	0.000162482	0.000119075	0.00823902	Infection
K00200	1.16071e-07	5.37882e-07	0.00779583	Control		K03480	1.07456e-05	1.84737e-05	0.00823902	Control
K10834	8.1075e-08	4.88249e-07	0.00779583	Control		K03498	0.000599902	0.000558036	0.00823902	Infection
K19341	1.86066e-07	9.30593e-07	0.00779583	Control		K03589	0.000259846	0.000224116	0.00823902	Infection
K00146	6.11266e-06	6.15369e-08	0.00812704	Infection		K03599	2.83671e-06	4.00066e-07	0.00823902	Infection
K07732	1.65153e-06	1.95474e-07	0.00812704	Infection		K03608	2.65312e-05	4.1083e-05	0.00823902	Control
K19342	1.90249e-07	8.60425e-07	0.00812704	Control		K03618	5.25859e-06	9.22473e-07	0.00823902	Infection
K19696	1.39595e-07	6.57592e-07	0.00812704	Control		K03644	6.20744e-05	4.30858e-05	0.00823902	Infection
K00554	0.000293516	0.0002559	0.00823902	Infection		K03706	4.34392e-05	5.68688e-05	0.00823902	Control
K00638	1.48066e-05	9.44038e-06	0.00823902	Infection		K03801	5.46159e-05	3.75689e-05	0.00823902	Infection
K00661	0.000404435	0.000334022	0.00823902	Infection		K03806	2.90975e-06	4.05287e-07	0.00823902	Infection
K00884	8.16492e-06	3.55357e-07	0.00823902	Infection		K03983	1.97133e-07	6.33015e-07	0.00823902	Control
K00887	3.29902e-05	1.60783e-05	0.00823902	Infection		K04014	1.34297e-05	2.83842e-06	0.00823902	Infection
K00930	0.000180944	0.000202806	0.00823902	Control		K04015	1.86857e-05	5.79034e-06	0.00823902	Infection
K01369	3.29703e-06	2.75977e-07	0.00823902	Infection		K04073	5.91133e-07	2.86916e-06	0.00823902	Control
K01596	4.48436e-05	2.57564e-05	0.00823902	Infection		K04477	5.36569e-05	7.85894e-05	0.00823902	Control
K01624	0.000327446	0.000297243	0.00823902	Infection		K04962	8.85052e-07	1.98261e-06	0.00823902	Control
K01668	8.99298e-06	1.67229e-05	0.00823902	Control		K05288	5.97689e-06	3.74639e-06	0.00823902	Infection
K01715	4.72913e-05	7.44494e-05	0.00823902	Control		K05303	2.25861e-05	4.21354e-05	0.00823902	Control
K01768	0.000199366	0.000253384	0.00823902	Control		K05499	0.000115564	0.000161385	0.00823902	Control
K01914	0.000165173	0.000185053	0.00823902	Control		K05601	0.000169528	0.000153334	0.00823902	Infection
K01928	0.000454836	0.000392085	0.00823902	Infection		K06077	9.67689e-06	2.63058e-06	0.00823902	Infection
K01966	2.71309e-05	1.19534e-05	0.00823902	Infection		K06142	0.000330526	0.000237699	0.00823902	Infection
K02078	0.000252852	0.00028729	0.00823902	Control		K06168	0.000390958	0.000349715	0.00823902	Infection
K02282	8.86043e-06	4.76178e-06	0.00823902	Infection		K06181	5.18545e-06	5.16988e-07	0.00823902	Infection
K02343	0.000464441	0.000410618	0.00823902	Infection		K06306	0.000160066	0.000236699	0.00823902	Control
K02348	5.53736e-05	2.92879e-05	0.00823902	Infection		K06383	7.94516e-05	9.57886e-05	0.00823902	Control
K02372	0.000148679	0.000121616	0.00823902	Infection		K06396	6.95774e-05	9.06278e-05	0.00823902	Control
K02398	2.92751e-05	4.73458e-05	0.00823902	Control		K06404	5.45634e-05	7.5098e-05	0.00823902	Control
K02664	3.18284e-06	1.90484e-05	0.00823902	Control		K06408	8.53004e-05	0.000119347	0.00823902	Control
K02878	0.000157649	0.000129543	0.00823902	Infection		K06423	5.99319e-06	8.43328e-06	0.00823902	Control
K02986	0.000223069	0.000196833	0.00823902	Infection		K06903	2.32248e-05	4.43366e-05	0.00823902	Control
K03071	2.48479e-05	6.18252e-06	0.00823902	Infection		K06940	0.000111059	0.000124348	0.00823902	Control
K03208	4.97357e-05	3.1747e-05	0.00823902	Infection		K07046	3.42541e-06	8.24186e-07	0.00823902	Infection
K03220	1.16641e-06	4.02103e-06	0.00823902	Control		K07085	0.00043665	0.000309737	0.00823902	Infection
K03224	1.25823e-06	3.55404e-06	0.00823902	Control		K07221	0.000130244	8.97776e-05	0.00823902	Infection
K03228	8.96985e-07	2.71302e-06	0.00823902	Control		K07258	0.000577564	0.000701916	0.00823902	Control
K03276	1.57602e-05	4.93513e-06	0.00823902	Infection		K07262	3.22931e-06	5.4696e-07	0.00823902	Infection
K03325	6.70411e-05	8.34899e-05	0.00823902	Control		K07467	4.1876e-05	6.16807e-05	0.00823902	Control
K03496	0.0014523	0.00167808	0.00823902	Control		K07494	0.000438807	0.000593034	0.00823902	Control
K03551	0.000325706	0.000274254	0.00823902	Infection		K07652	0.00014642	0.000198494	0.00823902	Control
K03573	5.59171e-05	2.04403e-05	0.00823902	Infection		K07682	2.69032e-06	4.48999e-07	0.00823902	Infection
K03686	0.000425716	0.000380994	0.00823902	Infection		K07816	0.000191076	0.000258921	0.00823902	Control
K03706	3.59827e-05	6.55415e-05	0.00823902	Control		K07862	3.65521e-05	2.06633e-05	0.00823902	Infection
K03843	2.45191e-06	6.09212e-07	0.00823902	Infection		K08156	0.000106069	7.54092e-05	0.00823902	Infection
K03977	0.0003474	0.00030756	0.00823902	Infection		K08227	1.15616e-05	1.65744e-06	0.00823902	Infection
K04072	0.000168892	0.000110623	0.00823902	Infection		K08986	8.95983e-05	0.000120785	0.00823902	Control
K04113	8.7231e-07	4.0663e-06	0.00823902	Control		K09133	1.01204e-05	6.30036e-06	0.00823902	Infection
K04751	2.52661e-05	1.48707e-05	0.00823902	Infection		K09181	6.82974e-06	1.6302e-06	0.00823902	Infection
K05578	2.12786e-06	3.59045e-07	0.00823902	Infection		K09388	6.2038e-06	1.4336e-06	0.00823902	Infection
K06147	0.00172411	0.00243129	0.00823902	Control		K09457	0.000100114	7.36711e-05	0.00823902	Infection
K06158	0.000875501	0.000815344	0.00823902	Infection		K09749	0.000191144	0.000255638	0.00823902	Control
K06329	1.84945e-07	7.93307e-07	0.00823902	Control		K09765	0.000114157	0.000138206	0.00823902	Control
K06386	2.32324e-05	1.16127e-05	0.00823902	Infection		K09808	0.000301992	0.00022214	0.00823902	Infection
K06859	2.71837e-06	7.92189e-06	0.00823902	Control		K09811	0.000279369	0.000242882	0.00823902	Infection
K06904	6.11127e-05	9.29801e-05	0.00823902	Control		K09812	0.000235853	0.000221724	0.00823902	Infection
K06934	2.11007e-05	6.31858e-06	0.00823902	Infection		K09859	3.58198e-06	9.59329e-06	0.00823902	Control
K06954	1.02922e-05	7.60798e-08	0.00823902	Infection		K09936	4.61628e-05	6.39483e-05	0.00823902	Control
K06959	0.000403697	0.000365754	0.00823902	Infection		K10670	4.83249e-06	9.17322e-06	0.00823902	Control
K07069	8.17706e-06	1.47051e-06	0.00823902	Infection		K10761	1.61846e-05	3.65035e-05	0.00823902	Control
K07149	0.000205755	0.000157414	0.00823902	Infection		K10918	1.94286e-06	5.53014e-07	0.00823902	Infection
K07168	4.53504e-07	1.87086e-06	0.00823902	Control		K11050	3.21984e-05	4.99242e-05	0.00823902	Control
K07404	7.58228e-05	9.80216e-05	0.00823902	Control		K11175	0.000224403	0.00020767	0.00823902	Infection
K07716	3.16315e-05	1.2797e-05	0.00823902	Infection		K11711	3.49551e-06	8.9543e-07	0.00823902	Infection
K08084	3.96668e-06	1.36578e-05	0.00823902	Control		K11912	2.88898e-05	1.98644e-05	0.00823902	Infection
K08153	7.70622e-05	5.8395e-05	0.00823902	Infection		K11921	0.000195189	0.000163612	0.00823902	Infection
K08589	0.000142057	8.44483e-05	0.00823902	Infection		K12064	3.77442e-06	6.00804e-07	0.00823902	Infection
K08720	1.23862e-06	5.39933e-06	0.00823902	Control		K12146	3.71076e-06	1.15037e-06	0.00823902	Infection
K08955	3.95219e-07	1.2151e-06	0.00823902	Control		K12252	5.59206e-06	1.40037e-06	0.00823902	Infection
K09125	0.000114865	7.97176e-05	0.00823902	Infection		K12343	3.43005e-05	2.17343e-05	0.00823902	Infection
K09167	2.69463e-05	1.14695e-05	0.00823902	Infection		K12944	1.73423e-05	2.67579e-05	0.00823902	Control
K09667	4.70407e-05	6.36628e-05	0.00823902	Control		K12992	4.91806e-05	7.1419e-05	0.00823902	Control
K09767	1.2114e-05	4.02522e-06	0.00823902	Infection		K13010	0.000210673	0.00027636	0.00823902	Control
K09817	0.000165153	0.000134227	0.00823902	Infection		K13049	1.84013e-05	1.01862e-05	0.00823902	Infection
K09883	1.50171e-05	6.98598e-05	0.00823902	Control		K13277	2.82988e-05	4.85732e-05	0.00823902	Control
K10041	1.20732e-05	3.04711e-05	0.00823902	Control		K13799	4.86154e-06	1.18209e-06	0.00823902	Infection
K10877	5.32362e-06	9.51701e-06	0.00823902	Control		K13930	7.12408e-06	2.9331e-06	0.00823902	Infection
K11690	0.000107186	0.000156011	0.00823902	Control		K13936	0.000107403	6.74607e-05	0.00823902	Infection
K12209	2.22707e-06	5.01224e-06	0.00823902	Control		K13985	3.69777e-06	8.8243e-06	0.00823902	Control
K12516	2.10016e-05	3.19423e-05	0.00823902	Control		K13990	9.95027e-05	7.03954e-05	0.00823902	Infection
K13995	4.40628e-07	1.99894e-06	0.00823902	Control		K14940	2.95748e-05	5.57877e-05	0.00823902	Control
K14113	1.94428e-05	4.12238e-05	0.00823902	Control		K14980	4.45768e-07	2.21653e-07	0.00823902	Infection
K14742	0.000269806	0.000241936	0.00823902	Infection		K15256	5.5147e-05	7.82556e-05	0.00823902	Control
K15726	1.42254e-05	3.68171e-05	0.00823902	Control		K15724	4.37268e-06	1.60539e-06	0.00823902	Infection
K15919	2.40598e-06	4.78569e-07	0.00823902	Infection		K15855	4.89931e-06	2.80619e-06	0.00823902	Infection
K16050	2.12576e-06	6.30368e-06	0.00823902	Control		K15894	0.000107565	0.000127933	0.00823902	Control
K17462	1.30407e-05	3.80134e-05	0.00823902	Control		K16027	7.00139e-07	3.18413e-06	0.00823902	Control
K17754	6.63955e-07	2.3832e-06	0.00823902	Control		K16044	5.57189e-05	4.86671e-05	0.00823902	Infection
K18578	2.07695e-05	5.12483e-05	0.00823902	Control		K16051	5.20313e-06	1.83765e-06	0.00823902	Infection
K18649	4.76065e-05	6.04359e-05	0.00823902	Control		K16053	0.00022915	0.000172468	0.00823902	Infection
K18697	8.66625e-05	3.41878e-05	0.00823902	Infection		K16135	1.59926e-06	2.56652e-07	0.00823902	Infection
K19029	7.15182e-07	2.30467e-06	0.00823902	Control		K16147	0.000181565	0.000141906	0.00823902	Infection
K19114	6.00901e-06	1.66343e-05	0.00823902	Control		K16183	2.14472e-05	3.27877e-05	0.00823902	Control
K19116	3.7576e-06	1.12953e-05	0.00823902	Control		K16267	2.61374e-06	4.76449e-07	0.00823902	Infection
K19127	1.38597e-06	4.12855e-06	0.00823902	Control		K16370	4.88292e-06	1.34785e-06	0.00823902	Infection
K19181	2.61383e-05	1.18231e-05	0.00823902	Infection		K17818	2.31556e-06	4.98703e-06	0.00823902	Control
K19237	0.000268889	0.000126233	0.00823902	Infection		K17836	0.000269775	0.000188322	0.00823902	Infection
K20201	2.26472e-05	3.16628e-05	0.00823902	Control		K18297	8.54378e-06	1.7096e-06	0.00823902	Infection
K20344	3.93166e-05	7.05361e-05	0.00823902	Control		K18608	1.2082e-06	2.89382e-06	0.00823902	Control
K21019	2.3879e-06	6.98508e-06	0.00823902	Control		K18820	0.000104873	7.56619e-05	0.00823902	Infection
K21555	1.47013e-07	8.91818e-07	0.00823902	Control		K18830	3.04088e-05	5.85618e-05	0.00823902	Control
K21749	1.6118e-05	3.60302e-05	0.00823902	Control		K19048	1.60767e-05	2.43345e-05	0.00823902	Control
K22881	2.93759e-06	9.21488e-06	0.00823902	Control		K19083	8.69663e-05	0.000118974	0.00823902	Control
K23144	0.00020262	0.000253281	0.00823902	Control		K19134	7.87815e-06	1.46212e-05	0.00823902	Control
K24155	9.06753e-06	2.85054e-05	0.00823902	Control		K19200	1.80042e-05	1.14856e-05	0.00823902	Infection
K25148	4.44081e-05	8.37053e-05	0.00823902	Control		K19270	2.03659e-06	8.26553e-07	0.00823902	Infection
K25195	1.17087e-05	2.15128e-05	0.00823902	Control		K19342	2.58277e-06	4.74686e-07	0.00823902	Infection
K25222	3.47298e-07	1.3733e-06	0.00823902	Control		K20062	1.21463e-06	2.56497e-07	0.00823902	Infection
K00894	0	5.58568e-07	0.00962172	Control		K20266	0.000297221	0.000206098	0.00823902	Infection
K01475	0	1.2894e-07	0.00962172	Control		K20379	5.67577e-06	1.26227e-05	0.00823902	Control
K03380	0	2.22677e-07	0.00962172	Control		K20541	6.75413e-06	1.61799e-06	0.00823902	Infection
K03757	8.58297e-06	0	0.00962172	Infection		K21472	9.27832e-05	0.000128352	0.00823902	Control
K03891	0	3.70284e-07	0.00962172	Control		K21698	1.59806e-06	3.31604e-07	0.00823902	Infection
K06210	2.30362e-06	0	0.00962172	Infection		K21929	0.000193311	0.000146196	0.00823902	Infection
K07453	1.73271e-07	0	0.00962172	Infection		K22300	2.74895e-05	4.56293e-05	0.00823902	Control
K07656	0	9.23888e-08	0.00962172	Control		K24656	2.65137e-05	1.40374e-05	0.00823902	Infection
K07660	8.1337e-06	0	0.00962172	Infection		K24929	1.31625e-06	4.0387e-07	0.00823902	Infection
K07823	0	2.37625e-07	0.00962172	Control		K25028	0.000213059	0.000163667	0.00823902	Infection
K08104	0	2.37481e-07	0.00962172	Control		K25135	0.000150526	0.000238155	0.00823902	Control
K10466	5.87406e-07	0	0.00962172	Infection		K25137	0.000160532	0.000107916	0.00823902	Infection
K10553	0	1.14467e-07	0.00962172	Control		K25152	6.222e-05	8.16063e-05	0.00823902	Control
K11387	0	1.17276e-07	0.00962172	Control		K25189	1.21003e-05	1.81738e-06	0.00823902	Infection
K12354	4.26802e-07	0	0.00962172	Infection		K25190	8.63588e-06	1.37292e-06	0.00823902	Infection
K14161	0	2.68711e-07	0.00962172	Control		K25422	2.48202e-06	5.75924e-07	0.00823902	Infection
K16353	0	9.44107e-08	0.00962172	Control		K25498	1.26073e-06	3.51923e-07	0.00823902	Infection
K16648	0	5.41473e-07	0.00962172	Control		K01001	0	4.44723e-07	0.00962172	Control
K17755	0	4.01421e-07	0.00962172	Control		K02955	0	2.47214e-07	0.00962172	Control
K18239	2.07663e-07	0	0.00962172	Infection		K05653	0	2.7703e-07	0.00962172	Control
K18455	0	8.67934e-07	0.00962172	Control		K06445	3.1634e-08	0	0.00962172	Infection
K20698	3.87425e-07	0	0.00962172	Infection		K09683	0	2.20253e-07	0.00962172	Control
K21713	9.70576e-07	0	0.00962172	Infection		K16393	0	1.10497e-07	0.00962172	Control
K21756	5.13368e-07	0	0.00962172	Infection		K18851	0	3.64964e-07	0.00962172	Control
K23009	6.71636e-07	0	0.00962172	Infection		K20844	0	3.78653e-07	0.00962172	Control
K23896	1.02347e-06	0	0.00962172	Infection		K24205	4.69175e-06	0	0.00962172	Infection
K15020	3.63547e-08	2.20909e-07	0.0100646	Control		K24307	0	5.20909e-07	0.00962172	Control
K21193	3.99472e-08	3.77764e-07	0.0100646	Control		K10693	1.65787e-08	1.30856e-07	0.0100646	Control
K00692	6.7259e-08	3.36614e-07	0.0115189	Control		K21297	1.77891e-07	1.08683e-08	0.0100646	Infection
K15357	9.95661e-08	6.00797e-07	0.0115189	Control		K22912	2.88833e-07	3.69629e-08	0.0100646	Infection
K04659	2.89037e-07	2.78529e-08	0.0124359	Infection		K17292	1.64409e-07	1.81621e-08	0.0115189	Infection
K11328	7.13503e-07	7.50698e-08	0.0124359	Infection		K18444	2.79397e-08	3.02252e-07	0.0115189	Control
K12294	1.51141e-07	7.12209e-07	0.0124359	Control		K22399	3.66958e-08	3.56678e-07	0.0115189	Control
K13699	1.56463e-07	8.40753e-07	0.0124359	Control		K00252	1.29086e-07	7.3661e-07	0.0124359	Control
K18766	7.69601e-08	9.551e-07	0.0124359	Control		K01275	2.09001e-07	4.39679e-08	0.0124359	Infection
K02382	2.67952e-07	7.67215e-07	0.0129066	Control		K07656	3.37707e-07	4.59649e-08	0.0124359	Infection
K04568	1.01149e-05	1.40307e-07	0.0129066	Infection		K08081	6.90849e-08	4.05138e-07	0.0124359	Control
K11407	9.14287e-08	4.25914e-07	0.0129066	Control		K15038	2.23722e-07	2.89485e-08	0.0124359	Infection
K12370	1.20811e-05	5.02699e-08	0.0129066	Infection		K20548	3.48927e-08	6.30892e-07	0.0124359	Control
K13925	1.69964e-07	7.73195e-07	0.0129066	Control		K01479	7.47718e-08	3.6324e-07	0.0129066	Control
K14107	7.55089e-08	2.81779e-07	0.0129066	Control		K07032	4.06748e-06	3.69818e-07	0.0129066	Infection
K16839	1.29706e-07	1.43099e-06	0.0129066	Control		K07767	1.50808e-07	9.92906e-07	0.0129066	Control
K00230	2.97241e-05	1.08248e-05	0.0130652	Infection		K15629	7.58064e-08	5.2087e-07	0.0129066	Control
K00324	1.22781e-05	4.45283e-06	0.0130652	Infection		K00057	0.00029372	0.000266434	0.0130652	Infection
K00523	2.88254e-07	9.63061e-07	0.0130652	Control		K00074	7.88631e-05	0.000105589	0.0130652	Control
K00559	6.82253e-06	1.45387e-06	0.0130652	Infection		K00102	8.19909e-06	3.48284e-06	0.0130652	Infection
K00701	7.17118e-06	1.20317e-05	0.0130652	Control		K00132	6.32388e-06	1.30624e-05	0.0130652	Control
K00836	1.04821e-06	4.12309e-06	0.0130652	Control		K00184	2.98932e-05	1.16636e-05	0.0130652	Infection
K00847	0.000358348	0.000390778	0.0130652	Control		K00200	1.68743e-06	3.67312e-07	0.0130652	Infection
K00962	0.000476979	0.00039503	0.0130652	Infection		K00209	1.47726e-05	3.44569e-05	0.0130652	Control
K00996	1.25252e-05	2.72529e-05	0.0130652	Control		K00241	0.000128607	9.71754e-05	0.0130652	Infection
K01008	0.000110282	0.000153093	0.0130652	Control		K00243	0.000150979	0.000177535	0.0130652	Control
K01126	0.000375301	0.000312031	0.0130652	Infection		K00330	5.83136e-05	4.00363e-05	0.0130652	Infection
K01219	2.21234e-06	1.20121e-06	0.0130652	Infection		K00340	6.42346e-05	4.46744e-05	0.0130652	Infection
K01235	5.31072e-05	7.72343e-05	0.0130652	Control		K00380	6.1332e-05	4.10615e-05	0.0130652	Infection
K01467	1.2651e-05	1.99505e-06	0.0130652	Infection		K00568	7.41017e-06	1.0203e-05	0.0130652	Control
K01880	0.000318047	0.000282741	0.0130652	Infection		K00575	0.000122788	0.000176457	0.0130652	Control
K01883	0.000398289	0.000355587	0.0130652	Infection		K00647	7.84322e-05	4.43496e-05	0.0130652	Infection
K01939	0.000386592	0.000305531	0.0130652	Infection		K00694	2.49342e-05	1.21621e-05	0.0130652	Infection
K02011	3.7768e-05	5.63939e-05	0.0130652	Control		K00701	1.56048e-05	9.98249e-06	0.0130652	Infection
K02241	1.85282e-05	3.57735e-05	0.0130652	Control		K00764	0.000582607	0.000529404	0.0130652	Infection
K02314	0.000501502	0.000452249	0.0130652	Infection		K00810	1.00378e-06	3.02223e-06	0.0130652	Control
K02387	5.30608e-05	7.44991e-05	0.0130652	Control		K00832	1.60739e-05	7.37911e-06	0.0130652	Infection
K02408	4.55783e-05	6.50832e-05	0.0130652	Control		K00858	0.000292341	0.000268012	0.0130652	Infection
K02416	8.31664e-05	0.00011968	0.0130652	Control		K00861	2.46933e-06	1.03539e-06	0.0130652	Infection
K02418	4.06095e-05	6.22591e-05	0.0130652	Control		K00950	0.000179875	0.00013373	0.0130652	Infection
K02420	3.68282e-05	5.39951e-05	0.0130652	Control		K00951	6.55799e-06	1.47246e-06	0.0130652	Infection
K02436	7.05641e-06	4.66409e-07	0.0130652	Infection		K00958	5.06914e-06	1.18228e-05	0.0130652	Control
K02470	0.000635008	0.000593435	0.0130652	Infection		K00965	0.000160655	0.000201227	0.0130652	Control
K02598	2.33698e-05	8.02002e-06	0.0130652	Infection		K00970	0.000274777	0.000203765	0.0130652	Infection
K02662	4.10768e-05	7.06844e-05	0.0130652	Control		K01008	0.000150738	0.000116907	0.0130652	Infection
K02871	0.000186926	0.00016066	0.0130652	Infection		K01040	5.48574e-06	9.11558e-06	0.0130652	Control
K02886	0.000282251	0.00024986	0.0130652	Infection		K01069	0.000347678	0.000388116	0.0130652	Control
K02935	0.000156116	0.000123189	0.0130652	Infection		K01156	0.000344094	0.000279779	0.0130652	Infection
K02939	0.000221623	0.00019986	0.0130652	Infection		K01159	0.00015205	0.000121595	0.0130652	Infection
K02963	9.0817e-05	7.78646e-05	0.0130652	Infection		K01176	0.000390331	0.000308556	0.0130652	Infection
K02982	0.000267355	0.000229964	0.0130652	Infection		K01214	0.000172761	0.000240777	0.0130652	Control
K02988	0.00019576	0.000170689	0.0130652	Infection		K01243	0.00020409	0.000180485	0.0130652	Infection
K03101	0.000273747	0.000301065	0.0130652	Control		K01277	0.000185303	0.000137548	0.0130652	Infection
K03111	0.000522695	0.000418559	0.0130652	Infection		K01284	0.00035012	0.000262801	0.0130652	Infection
K03408	8.33685e-05	0.000135264	0.0130652	Control		K01308	6.05331e-05	9.6657e-05	0.0130652	Control
K03719	9.63877e-05	0.000132243	0.0130652	Control		K01414	2.56749e-05	5.70109e-06	0.0130652	Infection
K03724	0.000118947	0.00020319	0.0130652	Control		K01478	3.75431e-05	2.9958e-05	0.0130652	Infection
K03821	2.96943e-06	8.73449e-06	0.0130652	Control		K01533	0.000358697	0.000402293	0.0130652	Control
K03829	3.67774e-05	5.80575e-05	0.0130652	Control		K01546	3.27951e-05	7.24061e-06	0.0130652	Infection
K04054	9.55959e-07	2.70868e-06	0.0130652	Control		K01547	3.64836e-05	8.24504e-06	0.0130652	Infection
K04059	6.50169e-07	2.05265e-06	0.0130652	Control		K01588	0.000213453	0.000191204	0.0130652	Infection
K04343	3.1763e-06	9.86498e-06	0.0130652	Control		K01659	8.53359e-07	4.93887e-06	0.0130652	Control
K04567	0.000529321	0.000482306	0.0130652	Infection		K01661	6.64207e-05	4.35774e-05	0.0130652	Infection
K05299	2.74858e-06	5.33161e-06	0.0130652	Control		K01665	4.05344e-05	2.19623e-05	0.0130652	Infection
K05356	1.50844e-06	2.74585e-07	0.0130652	Infection		K01678	8.17686e-05	0.00011334	0.0130652	Control
K05567	1.8996e-05	4.2301e-05	0.0130652	Control		K01692	5.23611e-06	2.48089e-06	0.0130652	Infection
K05886	3.16427e-07	1.08683e-06	0.0130652	Control		K01738	0.000293739	0.000338941	0.0130652	Control
K06381	0.000513768	0.000477976	0.0130652	Infection		K01838	0.000382274	0.000338552	0.0130652	Infection
K06595	1.1434e-06	3.77125e-06	0.0130652	Control		K01875	0.000367887	0.000344151	0.0130652	Infection
K06924	7.60798e-05	0.000123681	0.0130652	Control		K01894	1.44058e-05	3.82996e-06	0.0130652	Infection
K07017	3.28908e-05	1.59458e-05	0.0130652	Infection		K01911	0.000105165	6.62796e-05	0.0130652	Infection
K07253	1.17438e-05	5.41974e-06	0.0130652	Infection		K01933	0.000337894	0.000316895	0.0130652	Infection
K07290	1.1827e-05	6.99932e-08	0.0130652	Infection		K01993	0.000156523	0.000114936	0.0130652	Infection
K07315	9.01817e-05	0.000133973	0.0130652	Control		K02009	7.51127e-06	1.84578e-05	0.0130652	Control
K07393	2.0926e-05	3.68581e-06	0.0130652	Infection		K02019	1.80632e-05	2.29462e-05	0.0130652	Control
K07454	4.66634e-05	2.81119e-05	0.0130652	Infection		K02109	0.00021228	0.000193346	0.0130652	Infection
K07691	5.32103e-07	1.29318e-07	0.0130652	Infection		K02172	0.000982834	0.00131366	0.0130652	Control
K07697	4.2555e-06	7.73634e-06	0.0130652	Control		K02173	2.91937e-06	1.04875e-06	0.0130652	Infection
K07811	7.68354e-06	2.51637e-07	0.0130652	Infection		K02189	4.24477e-05	6.9458e-05	0.0130652	Control
K07862	4.37657e-05	2.52413e-05	0.0130652	Infection		K02200	9.44062e-06	1.67922e-06	0.0130652	Infection
K08141	2.59395e-06	5.93337e-07	0.0130652	Infection		K02217	0.000135229	0.000110128	0.0130652	Infection
K08172	3.90429e-05	5.83952e-06	0.0130652	Infection		K02352	7.99447e-07	2.95369e-06	0.0130652	Control
K08280	7.70128e-06	1.84666e-05	0.0130652	Control		K02357	0.00028476	0.000254537	0.0130652	Infection
K08309	4.99915e-05	2.62854e-05	0.0130652	Infection		K02388	6.03812e-05	8.59674e-05	0.0130652	Control
K09747	0.000103312	8.30357e-05	0.0130652	Infection		K02389	6.44857e-05	9.27812e-05	0.0130652	Control
K09788	6.60379e-07	2.02777e-06	0.0130652	Control		K02392	8.5228e-05	0.000123878	0.0130652	Control
K09882	1.72633e-05	7.43517e-05	0.0130652	Control		K02396	0.000210935	0.000298903	0.0130652	Control
K10039	1.47825e-05	3.91059e-05	0.0130652	Control		K02397	0.000108915	0.000154353	0.0130652	Control
K10040	1.87782e-05	4.5434e-05	0.0130652	Control		K02400	0.000147785	0.000218647	0.0130652	Control
K10094	3.96452e-06	8.05702e-06	0.0130652	Control		K02401	9.63588e-05	0.000143319	0.0130652	Control
K10237	6.30198e-06	1.39756e-05	0.0130652	Control		K02404	6.66602e-05	9.65696e-05	0.0130652	Control
K10540	7.52217e-05	0.000121936	0.0130652	Control		K02407	0.000209997	0.000296794	0.0130652	Control
K10555	1.23259e-05	3.07595e-06	0.0130652	Infection		K02409	0.000121366	0.000170412	0.0130652	Control
K11177	1.12053e-05	2.70562e-07	0.0130652	Infection		K02414	5.92148e-05	8.69172e-05	0.0130652	Control
K11178	1.35234e-05	2.0068e-06	0.0130652	Infection		K02416	9.34273e-05	0.000130248	0.0130652	Control
K11654	1.55665e-05	3.84514e-05	0.0130652	Control		K02419	7.54488e-05	0.000105747	0.0130652	Control
K11914	8.93033e-07	2.87332e-06	0.0130652	Control		K02429	0.000362308	0.000268904	0.0130652	Infection
K12207	8.51516e-07	2.92758e-06	0.0130652	Control		K02469	0.00066925	0.00072929	0.0130652	Control
K12867	1.32972e-05	1.17801e-06	0.0130652	Infection		K02470	0.000617531	0.000686407	0.0130652	Control
K13016	2.4413e-05	3.82675e-05	0.0130652	Control		K02484	0.000657816	0.000736543	0.0130652	Control
K13019	1.08235e-05	2.96369e-05	0.0130652	Control		K02517	0.000163222	0.000116492	0.0130652	Infection
K13049	2.69579e-05	1.05445e-05	0.0130652	Infection		K02600	0.000353459	0.000325034	0.0130652	Infection
K13339	3.93127e-06	2.57498e-06	0.0130652	Infection		K02667	2.16866e-05	1.35093e-05	0.0130652	Infection
K13626	5.26123e-05	8.18833e-05	0.0130652	Control		K02769	1.19366e-05	3.25727e-06	0.0130652	Infection
K13657	1.45299e-06	1.92284e-07	0.0130652	Infection		K02834	0.000203575	0.000174613	0.0130652	Infection
K13688	0.000127527	7.3516e-05	0.0130652	Infection		K02846	3.2478e-08	2.06595e-07	0.0130652	Control
K14194	2.14806e-06	3.79292e-07	0.0130652	Infection		K02848	2.07503e-06	3.76059e-07	0.0130652	Infection
K14983	2.09359e-05	1.0538e-05	0.0130652	Infection		K02851	0.000207189	0.000163853	0.0130652	Infection
K15515	3.36321e-06	8.8838e-06	0.0130652	Control		K02897	0.000122263	9.03213e-05	0.0130652	Infection
K15890	1.58997e-06	5.13074e-06	0.0130652	Control		K02954	8.41651e-05	6.40991e-05	0.0130652	Infection
K16183	1.51354e-05	3.22483e-05	0.0130652	Control		K03218	0.000396447	0.000343044	0.0130652	Infection
K16531	7.36774e-07	2.20998e-06	0.0130652	Control		K03271	6.29855e-05	8.38595e-05	0.0130652	Control
K16950	1.16029e-05	2.14903e-05	0.0130652	Control		K03285	4.3099e-05	7.52536e-06	0.0130652	Infection
K17206	8.90518e-07	1.74348e-06	0.0130652	Control		K03305	0.000214851	0.000160229	0.0130652	Infection
K17266	4.61056e-07	2.92962e-06	0.0130652	Control		K03315	0.000225646	0.000171555	0.0130652	Infection
K17837	1.62207e-05	5.12202e-06	0.0130652	Infection		K03394	3.21273e-05	5.00966e-05	0.0130652	Control
K17884	4.42148e-06	7.43487e-06	0.0130652	Control		K03406	0.00198075	0.00298884	0.0130652	Control
K18067	5.44508e-06	1.87843e-06	0.0130652	Infection		K03408	0.000105183	0.000150351	0.0130652	Control
K18693	1.87995e-06	1.75422e-07	0.0130652	Infection		K03415	9.37531e-05	0.00015217	0.0130652	Control
K18918	1.21022e-05	7.15632e-06	0.0130652	Infection		K03438	0.000334777	0.000313887	0.0130652	Infection
K19169	1.59434e-05	3.81848e-05	0.0130652	Control		K03442	0.000243949	0.000219342	0.0130652	Infection
K19268	1.0741e-06	3.23194e-06	0.0130652	Control		K03451	3.41273e-05	5.1951e-05	0.0130652	Control
K19720	5.82157e-06	1.69178e-05	0.0130652	Control		K03474	0.000142367	0.000104572	0.0130652	Infection
K19954	5.65584e-05	2.87309e-05	0.0130652	Infection		K03502	0.00028099	0.000245488	0.0130652	Infection
K20092	5.20168e-06	8.69981e-06	0.0130652	Control		K03531	0.000372624	0.000334952	0.0130652	Infection
K20609	1.50837e-05	5.03647e-06	0.0130652	Infection		K03536	0.000235932	0.000211484	0.0130652	Infection
K20959	1.71603e-07	5.83071e-07	0.0130652	Control		K03551	0.000302253	0.000276234	0.0130652	Infection
K21364	1.41153e-05	2.62902e-05	0.0130652	Control		K03574	0.000603014	0.000724942	0.0130652	Control
K21397	2.88491e-05	1.5786e-05	0.0130652	Infection		K03584	0.000272258	0.00025106	0.0130652	Infection
K21698	9.32974e-06	5.20298e-07	0.0130652	Infection		K03585	0.000472143	0.000365167	0.0130652	Infection
K22372	7.92658e-06	1.58565e-05	0.0130652	Control		K03587	0.000238658	0.000179212	0.0130652	Infection
K22450	1.68692e-05	4.25809e-05	0.0130652	Control		K03625	0.000237262	0.000210427	0.0130652	Infection
K22894	1.34269e-06	3.16775e-06	0.0130652	Control		K03649	8.66769e-05	6.89777e-05	0.0130652	Infection
K22900	9.17167e-05	5.59974e-05	0.0130652	Infection		K03673	2.32076e-06	3.66911e-07	0.0130652	Infection
K22954	9.29862e-06	4.37226e-06	0.0130652	Infection		K03684	0.000120067	8.43236e-05	0.0130652	Infection
K23149	2.92397e-06	7.62258e-06	0.0130652	Control		K03700	9.26992e-05	0.000136007	0.0130652	Control
K23169	3.7905e-05	1.39891e-05	0.0130652	Infection		K03703	0.000453837	0.000420659	0.0130652	Infection
K23259	3.95371e-06	1.06496e-05	0.0130652	Control		K03744	0.000177203	0.000131458	0.0130652	Infection
K23301	1.30177e-06	4.48972e-06	0.0130652	Control		K03756	3.16445e-06	6.6871e-07	0.0130652	Infection
K23302	2.17069e-06	5.97184e-06	0.0130652	Control		K03771	0.000289311	0.000205776	0.0130652	Infection
K24206	1.0954e-05	2.56837e-06	0.0130652	Infection		K03773	0.000205254	0.000143268	0.0130652	Infection
K24995	8.37018e-06	1.66184e-05	0.0130652	Control		K03798	0.00061102	0.000670793	0.0130652	Control
K25147	3.85785e-05	6.91606e-05	0.0130652	Control		K03805	2.69028e-06	5.61448e-07	0.0130652	Infection
K01796	2.41421e-08	2.10074e-07	0.0160593	Control		K03832	0.000400517	0.000289929	0.0130652	Infection
K14118	9.85359e-08	5.35306e-07	0.0160593	Control		K03885	0.000107461	7.52761e-05	0.0130652	Infection
K17208	8.03006e-08	6.02172e-07	0.0160593	Control		K03893	1.89537e-06	7.47169e-06	0.0130652	Control
K02585	3.35123e-06	6.48314e-09	0.0167114	Infection		K03976	0.000192271	0.000171318	0.0130652	Infection
K03888	4.95694e-09	4.76092e-07	0.0167114	Control		K03982	1.14277e-05	6.72334e-06	0.0130652	Infection
K09147	3.40562e-09	2.99728e-07	0.0167114	Control		K04070	8.17605e-05	0.000100459	0.0130652	Control
K12437	1.10112e-08	1.01964e-06	0.0167114	Control		K04485	0.000458564	0.000546439	0.0130652	Control
K14949	1.59591e-08	6.07544e-07	0.0167114	Control		K04518	8.68697e-05	6.2991e-05	0.0130652	Infection
K15576	7.02121e-09	2.08658e-07	0.0167114	Control		K04655	0.000103964	0.000126948	0.0130652	Control
K18696	6.24084e-09	2.2395e-07	0.0167114	Control		K04749	5.31766e-05	4.08979e-05	0.0130652	Infection
K21968	8.02461e-06	6.61919e-09	0.0167114	Infection		K04752	2.30361e-06	4.20295e-07	0.0130652	Infection
K00527	3.90686e-07	3.00373e-06	0.0181009	Control		K04755	2.1448e-06	4.25205e-07	0.0130652	Infection
K07145	9.15335e-08	7.58168e-07	0.0181009	Control		K04762	9.57648e-05	7.28448e-05	0.0130652	Infection
K15038	3.39733e-08	1.75502e-07	0.0181009	Control		K04763	0.00445942	0.00384956	0.0130652	Infection
K18927	4.27786e-08	1.81555e-07	0.0181009	Control		K04769	8.65429e-05	0.000116558	0.0130652	Control
K21797	3.05908e-08	2.06425e-07	0.0181009	Control		K05591	0.00012274	8.47821e-05	0.0130652	Infection
K00491	9.53485e-08	9.70059e-07	0.0193734	Control		K05616	1.66422e-06	5.51674e-07	0.0130652	Infection
K00534	1.00556e-07	4.98496e-07	0.0193734	Control		K05617	1.39699e-06	3.11678e-06	0.0130652	Control
K12420	3.46584e-08	1.40946e-07	0.0193734	Control		K05772	7.4201e-06	1.18509e-05	0.0130652	Control
K16176	6.25329e-08	5.1959e-07	0.0193734	Control		K05786	1.09545e-05	5.0001e-06	0.0130652	Infection
K18540	5.23519e-08	2.67173e-07	0.0193734	Control		K05792	3.16952e-05	2.45725e-05	0.0130652	Infection
K23446	1.92029e-07	1.1947e-06	0.0193734	Control		K05807	0.000120666	9.00663e-05	0.0130652	Infection
K24116	2.76982e-07	2.90459e-06	0.0193734	Control		K05808	0.000196117	0.000178395	0.0130652	Infection
K25118	3.61384e-07	1.90076e-06	0.0193734	Control		K05889	1.11827e-06	3.4804e-06	0.0130652	Control
K08844	1.75824e-07	1.54522e-06	0.0200224	Control		K05982	7.68325e-06	1.75336e-05	0.0130652	Control
K11594	1.14311e-06	8.40273e-08	0.0200224	Infection		K06175	2.70453e-06	6.49585e-07	0.0130652	Infection
K12552	2.77171e-07	2.08992e-06	0.0200224	Control		K06190	2.06635e-06	4.68995e-07	0.0130652	Infection
K13794	7.11756e-06	1.10094e-07	0.0200224	Infection		K06202	1.87321e-06	2.95168e-07	0.0130652	Infection
K15055	1.57948e-07	9.86569e-07	0.0200224	Control		K06218	4.24519e-05	6.40039e-05	0.0130652	Control
K16346	8.45489e-06	1.18621e-07	0.0200224	Infection		K06331	5.9489e-05	8.69986e-05	0.0130652	Control
K00545	2.08418e-06	4.19974e-07	0.0202406	Infection		K06378	6.67844e-05	8.58762e-05	0.0130652	Control
K00575	0.000100219	0.000155919	0.0202406	Control		K06394	0.000103358	0.000134721	0.0130652	Control
K00609	0.000266064	0.000243549	0.0202406	Infection		K06548	1.57137e-07	4.38841e-07	0.0130652	Control
K00700	0.000521366	0.000562805	0.0202406	Control		K06886	4.88509e-07	2.81247e-06	0.0130652	Control
K00703	0.000299302	0.000283947	0.0202406	Infection		K06888	5.19364e-05	8.60673e-05	0.0130652	Control
K00705	0.000417017	0.000380068	0.0202406	Infection		K06907	0.000104409	0.000185344	0.0130652	Control
K00766	8.25704e-05	0.000110972	0.0202406	Control		K06908	5.18173e-05	9.10849e-05	0.0130652	Control
K00873	0.000330249	0.000282824	0.0202406	Infection		K06924	0.000104472	0.000129764	0.0130652	Control
K00981	0.000252816	0.000221201	0.0202406	Infection		K07004	0.000111593	7.35956e-05	0.0130652	Infection
K00997	5.54676e-05	3.22299e-05	0.0202406	Infection		K07007	0.000169151	0.000219508	0.0130652	Control
K01026	1.38233e-05	2.44827e-05	0.0202406	Control		K07025	0.000417935	0.000472707	0.0130652	Control
K01114	5.92598e-06	4.29309e-07	0.0202406	Infection		K07031	2.57916e-05	4.20218e-05	0.0130652	Control
K01138	7.39309e-05	3.52087e-05	0.0202406	Infection		K07040	0.000209643	0.000174723	0.0130652	Infection
K01181	0.000302511	0.000397633	0.0202406	Control		K07054	9.44618e-05	6.37674e-05	0.0130652	Infection
K01209	0.000466672	0.000400957	0.0202406	Infection		K07066	2.57491e-05	4.66961e-05	0.0130652	Control
K01338	0.000452447	0.000490638	0.0202406	Control		K07068	2.47952e-05	4.40131e-05	0.0130652	Control
K01476	1.12973e-05	1.99545e-05	0.0202406	Control		K07109	1.91103e-06	4.36159e-06	0.0130652	Control
K01615	4.40728e-06	8.10608e-06	0.0202406	Control		K07216	9.85201e-05	0.00015159	0.0130652	Control
K01649	0.000250792	0.000277775	0.0202406	Control		K07227	3.56278e-06	1.41345e-06	0.0130652	Infection
K01658	7.60034e-05	0.000101608	0.0202406	Control		K07240	0.00034081	0.000297506	0.0130652	Infection
K01788	8.14841e-05	5.44551e-05	0.0202406	Infection		K07251	9.21675e-06	3.44269e-06	0.0130652	Infection
K01823	0.000106016	6.18482e-05	0.0202406	Infection		K07259	0.000131856	9.38405e-05	0.0130652	Infection
K01866	0.000371005	0.000346837	0.0202406	Infection		K07287	3.55763e-06	6.42183e-07	0.0130652	Infection
K01873	0.000530868	0.000492704	0.0202406	Infection		K07337	2.39404e-06	6.37285e-06	0.0130652	Control
K01874	0.000534364	0.000488717	0.0202406	Infection		K07474	0.000108473	0.000154889	0.0130652	Control
K01892	0.000370598	0.000344898	0.0202406	Infection		K07491	0.000556593	0.000690821	0.0130652	Control
K01921	0.000369779	0.00032172	0.0202406	Infection		K07506	0.000316383	0.000365654	0.0130652	Control
K02107	1.59702e-06	3.40249e-06	0.0202406	Control		K07670	2.54722e-05	4.20948e-05	0.0130652	Control
K02337	0.00071494	0.000660439	0.0202406	Infection		K07673	4.20922e-06	9.43393e-07	0.0130652	Infection
K02508	6.22757e-05	1.52487e-05	0.0202406	Infection		K07709	2.23386e-05	3.32411e-05	0.0130652	Control
K02557	0.000199977	0.000235711	0.0202406	Control		K07714	8.14888e-05	6.31228e-05	0.0130652	Infection
K02584	1.64148e-05	2.40095e-05	0.0202406	Control		K07727	0.00037578	0.00048909	0.0130652	Control
K02824	0.000114374	9.08403e-05	0.0202406	Infection		K08083	1.26423e-06	4.57454e-06	0.0130652	Control
K02874	9.79675e-05	8.42076e-05	0.0202406	Infection		K08151	4.88495e-06	2.12129e-06	0.0130652	Infection
K02884	0.000124333	0.000112991	0.0202406	Infection		K08218	0.000155193	0.000109154	0.0130652	Infection
K02948	0.000117971	9.63139e-05	0.0202406	Infection		K08256	2.24589e-05	1.70139e-05	0.0130652	Infection
K03076	0.000393304	0.000344946	0.0202406	Infection		K08313	1.10337e-05	4.45244e-06	0.0130652	Infection
K03217	0.000432348	0.000415214	0.0202406	Infection		K08358	1.75243e-05	1.02172e-05	0.0130652	Infection
K03229	1.19962e-06	3.1188e-06	0.0202406	Control		K08679	0.000145805	0.000120774	0.0130652	Infection
K03238	3.09679e-05	4.49271e-05	0.0202406	Control		K08720	2.05778e-05	4.25976e-06	0.0130652	Infection
K03303	4.72963e-05	6.61229e-05	0.0202406	Control		K08999	0.000107792	6.84934e-05	0.0130652	Infection
K03399	7.72082e-08	2.64899e-07	0.0202406	Control		K09002	7.91661e-06	1.34683e-05	0.0130652	Control
K03413	0.000104832	0.000169549	0.0202406	Control		K09014	0.000208874	0.000147594	0.0130652	Infection
K03469	0.000292715	0.000244523	0.0202406	Infection		K09015	0.000195616	0.000140686	0.0130652	Infection
K03651	7.68974e-05	3.4065e-05	0.0202406	Infection		K09516	3.04566e-05	1.7359e-05	0.0130652	Infection
K03736	1.32939e-05	4.09182e-06	0.0202406	Infection		K09681	7.6965e-05	0.000110083	0.0130652	Control
K04056	5.57729e-07	1.8369e-06	0.0202406	Control		K09758	8.153e-05	5.29923e-05	0.0130652	Infection
K04085	0.000165805	0.000118517	0.0202406	Infection		K09800	0.000345436	0.00025225	0.0130652	Infection
K04094	0.000113328	7.66772e-05	0.0202406	Infection		K09903	0.000254865	0.00022651	0.0130652	Infection
K05296	1.16285e-06	3.10311e-06	0.0202406	Control		K09921	2.58655e-06	5.51421e-07	0.0130652	Infection
K05540	0.000475692	0.000445995	0.0202406	Infection		K09922	8.44889e-05	5.94938e-05	0.0130652	Infection
K05612	1.61617e-05	1.03173e-05	0.0202406	Infection		K10408	3.17498e-07	3.53796e-06	0.0130652	Control
K05881	1.64281e-05	4.22037e-06	0.0202406	Infection		K10776	5.28972e-06	1.19106e-05	0.0130652	Control
K05925	1.44705e-05	2.31487e-05	0.0202406	Control		K11069	0.000161118	0.00020512	0.0130652	Control
K05979	6.84965e-06	1.74626e-05	0.0202406	Control		K11085	0.000225956	0.000173764	0.0130652	Infection
K06013	6.91235e-06	1.27089e-05	0.0202406	Control		K11195	2.6818e-06	6.22913e-07	0.0130652	Infection
K06030	1.48446e-06	3.44679e-07	0.0202406	Infection		K11527	0.00127397	0.00164137	0.0130652	Control
K06207	0.000417204	0.000369935	0.0202406	Infection		K11537	0.000133414	9.5523e-05	0.0130652	Infection
K06215	3.50885e-05	5.41087e-05	0.0202406	Control		K11614	9.85112e-06	1.83284e-05	0.0130652	Control
K06871	0.000897556	0.00108415	0.0202406	Control		K11641	6.2984e-05	9.78717e-05	0.0130652	Control
K06909	0.000279451	0.000219961	0.0202406	Infection		K11689	2.45244e-05	3.39378e-05	0.0130652	Control
K07025	0.000387162	0.000460271	0.0202406	Control		K11743	1.18107e-06	4.52896e-06	0.0130652	Control
K07057	5.68031e-06	1.39931e-07	0.0202406	Infection		K11904	0.000157083	0.000248923	0.0130652	Control
K07076	0.000159333	0.000132499	0.0202406	Infection		K11927	0.000183838	0.000138339	0.0130652	Infection
K07099	5.14515e-05	3.16342e-05	0.0202406	Infection		K11991	0.000250303	0.000230479	0.0130652	Infection
K07124	0.000307636	0.000343885	0.0202406	Control		K12057	4.49064e-06	9.33859e-07	0.0130652	Infection
K07161	2.46321e-06	5.2186e-06	0.0202406	Control		K12058	7.88301e-06	1.52964e-06	0.0130652	Infection
K07307	2.92699e-05	2.25614e-05	0.0202406	Infection		K12070	5.64405e-07	1.29367e-07	0.0130652	Infection
K07308	1.37305e-05	4.99962e-06	0.0202406	Infection		K12072	5.10255e-06	1.02026e-06	0.0130652	Infection
K07491	0.000736472	0.000544038	0.0202406	Infection		K12073	4.28287e-06	4.2834e-07	0.0130652	Infection
K07686	1.26538e-05	6.23118e-07	0.0202406	Infection		K12136	1.41199e-06	6.92068e-07	0.0130652	Infection
K08092	2.00604e-05	8.24415e-06	0.0202406	Infection		K12267	0.000112526	7.82776e-05	0.0130652	Infection
K08479	2.20014e-06	4.18096e-06	0.0202406	Control		K12452	8.21159e-05	0.000102343	0.0130652	Control
K08651	6.64902e-06	1.34861e-05	0.0202406	Control		K12678	4.47577e-06	8.21731e-07	0.0130652	Infection
K08679	0.00013019	0.000161661	0.0202406	Control		K13005	2.99288e-06	8.17801e-06	0.0130652	Control
K08744	3.26593e-05	2.12432e-05	0.0202406	Infection		K13016	3.80252e-05	3.06838e-05	0.0130652	Infection
K08981	4.9336e-05	2.95205e-05	0.0202406	Infection		K13041	3.25114e-05	6.71182e-06	0.0130652	Infection
K09013	0.000215619	0.000179171	0.0202406	Infection		K13573	0.00015925	0.000200421	0.0130652	Control
K09126	9.74111e-07	1.67441e-07	0.0202406	Infection		K13626	6.60995e-05	9.79989e-05	0.0130652	Control
K09136	2.60036e-05	1.02286e-05	0.0202406	Infection		K13714	1.87044e-06	3.41721e-06	0.0130652	Control
K09469	3.56556e-05	1.88467e-05	0.0202406	Infection		K14060	0.000561253	0.000468942	0.0130652	Infection
K09749	0.000139559	0.000261354	0.0202406	Control		K14062	6.91426e-07	9.51817e-08	0.0130652	Infection
K09766	3.81911e-05	7.75633e-05	0.0202406	Control		K14155	0.000355831	0.000299073	0.0130652	Infection
K09815	0.000214608	0.00016425	0.0202406	Infection		K14379	7.8253e-05	5.66039e-05	0.0130652	Infection
K09936	4.25893e-05	6.56679e-05	0.0202406	Control		K14487	0.000101071	7.1821e-05	0.0130652	Infection
K10549	8.45096e-06	8.87725e-07	0.0202406	Infection		K14540	0.000127915	0.000146876	0.0130652	Control
K10742	7.38341e-05	2.96755e-05	0.0202406	Infection		K14647	0.000396383	0.000493787	0.0130652	Control
K11440	3.8422e-07	2.1489e-06	0.0202406	Control		K14656	4.45288e-06	1.94269e-06	0.0130652	Infection
K11618	6.0178e-05	4.77626e-05	0.0202406	Infection		K15255	0.000147382	0.000103998	0.0130652	Infection
K11639	2.46968e-07	8.5216e-07	0.0202406	Control		K15257	8.69311e-07	4.03169e-06	0.0130652	Control
K11907	3.33181e-06	7.3746e-06	0.0202406	Control		K15585	2.02298e-06	5.52741e-06	0.0130652	Control
K12218	5.45646e-06	1.31691e-05	0.0202406	Control		K15640	3.59882e-05	5.08314e-05	0.0130652	Control
K12448	1.6213e-06	4.85631e-06	0.0202406	Control		K15770	0.000217545	0.000304275	0.0130652	Control
K12506	1.2213e-05	2.05301e-05	0.0202406	Control		K15771	8.94317e-05	0.00012691	0.0130652	Control
K13522	9.71451e-06	2.28088e-06	0.0202406	Infection		K15781	1.59303e-05	7.2355e-06	0.0130652	Infection
K13572	0.000209407	0.000259886	0.0202406	Control		K16092	0.000474499	0.000348033	0.0130652	Infection
K13733	1.8836e-07	5.2224e-07	0.0202406	Control		K16554	7.85123e-05	4.70647e-05	0.0130652	Infection
K13940	3.68828e-05	6.49952e-05	0.0202406	Control		K16694	0.000268485	0.000205495	0.0130652	Infection
K14665	1.75529e-06	4.03192e-06	0.0202406	Control		K16885	9.22293e-07	3.22052e-06	0.0130652	Control
K14986	1.4081e-06	5.28322e-07	0.0202406	Infection		K16960	2.46485e-06	1.26272e-06	0.0130652	Infection
K15598	6.95472e-07	1.21209e-06	0.0202406	Control		K17074	2.29959e-05	1.0023e-05	0.0130652	Infection
K15633	0.000379063	0.000333235	0.0202406	Infection		K17213	3.92818e-05	6.86893e-05	0.0130652	Control
K15663	2.78617e-06	7.88773e-07	0.0202406	Infection		K17318	0.000508168	0.000738164	0.0130652	Control
K16248	4.71201e-05	1.65092e-05	0.0202406	Infection		K17320	0.000291346	0.000417718	0.0130652	Control
K16563	3.96316e-06	1.56322e-06	0.0202406	Infection		K18130	2.35562e-06	4.02935e-07	0.0130652	Infection
K16795	1.13311e-06	2.30671e-06	0.0202406	Control		K18141	1.70195e-06	3.79996e-06	0.0130652	Control
K16951	8.53438e-06	1.76177e-05	0.0202406	Control		K18220	0.000599501	0.000666028	0.0130652	Control
K16957	5.81367e-07	1.7036e-06	0.0202406	Control		K18365	1.44844e-07	2.01651e-06	0.0130652	Control
K17277	6.66087e-05	7.80835e-05	0.0202406	Control		K18369	0.000115524	8.72657e-05	0.0130652	Infection
K17398	3.12381e-05	4.78607e-05	0.0202406	Control		K18422	5.3929e-06	8.33105e-06	0.0130652	Control
K17947	1.5749e-05	2.77009e-05	0.0202406	Control		K18640	0.000275948	0.000413241	0.0130652	Control
K17992	1.72554e-05	9.58667e-06	0.0202406	Infection		K18672	0.000252603	0.000229128	0.0130652	Infection
K18189	2.97007e-05	1.74725e-05	0.0202406	Infection		K18770	5.80638e-05	0.000119446	0.0130652	Control
K18234	0.000216829	0.00024702	0.0202406	Control		K18817	1.03853e-05	1.8513e-05	0.0130652	Control
K18331	8.15167e-05	6.08245e-05	0.0202406	Infection		K18841	1.06064e-06	2.80033e-07	0.0130652	Infection
K18650	4.37869e-05	6.245e-05	0.0202406	Control		K18843	0.000126284	0.000206489	0.0130652	Control
K19003	6.66487e-05	4.49831e-05	0.0202406	Infection		K18889	0.00016425	0.000216565	0.0130652	Control
K19119	4.16463e-05	5.81607e-05	0.0202406	Control		K18900	1.51309e-05	2.83024e-06	0.0130652	Infection
K19129	1.31137e-06	3.43633e-06	0.0202406	Control		K18918	7.92977e-06	4.88829e-06	0.0130652	Infection
K19963	4.45016e-07	1.31038e-06	0.0202406	Control		K19139	6.4739e-06	1.14057e-05	0.0130652	Control
K20156	1.26915e-06	2.64786e-06	0.0202406	Control		K19235	4.04274e-06	3.81804e-07	0.0130652	Infection
K20269	6.87803e-07	1.82158e-06	0.0202406	Control		K19237	0.000163357	9.18876e-05	0.0130652	Infection
K20757	1.93574e-07	7.67282e-07	0.0202406	Control		K19504	3.20981e-05	1.81458e-05	0.0130652	Infection
K21594	0.000374297	0.000304809	0.0202406	Infection		K19508	2.82685e-05	1.51874e-05	0.0130652	Infection
K21746	1.6343e-05	5.05015e-06	0.0202406	Infection		K19510	2.24017e-05	1.46502e-05	0.0130652	Infection
K22107	5.22987e-06	1.39188e-05	0.0202406	Control		K19542	3.48766e-07	7.1457e-08	0.0130652	Infection
K22187	3.16379e-07	8.22129e-07	0.0202406	Control		K19696	2.37559e-06	4.01807e-07	0.0130652	Infection
K22233	4.64162e-06	1.0535e-05	0.0202406	Control		K20081	1.2241e-07	6.11695e-07	0.0130652	Control
K22409	5.09824e-05	3.05836e-05	0.0202406	Infection		K20345	1.47826e-05	2.97319e-05	0.0130652	Control
K22441	0.000173996	0.000222699	0.0202406	Control		K20459	8.42992e-05	0.00011495	0.0130652	Control
K22721	2.11923e-05	1.03007e-05	0.0202406	Infection		K20488	0.000224238	0.000292716	0.0130652	Control
K22907	3.97232e-05	6.71058e-05	0.0202406	Control		K20628	4.66093e-07	3.19796e-06	0.0130652	Control
K23199	1.56356e-06	3.11849e-07	0.0202406	Infection		K20902	5.48341e-06	1.11241e-06	0.0130652	Infection
K23271	9.05211e-06	1.68037e-05	0.0202406	Control		K20974	0.000199564	0.000268651	0.0130652	Control
K23412	4.40162e-06	7.97953e-06	0.0202406	Control		K20975	5.91628e-06	1.96572e-06	0.0130652	Infection
K24263	1.203e-06	5.60318e-06	0.0202406	Control		K20989	1.82926e-05	3.94788e-05	0.0130652	Control
K24906	1.16748e-06	2.66407e-06	0.0202406	Control		K21011	3.20121e-05	5.81493e-05	0.0130652	Control
K25089	6.54492e-05	0.000118405	0.0202406	Control		K21137	2.88839e-06	6.49483e-06	0.0130652	Control
K25496	1.77323e-06	4.34659e-06	0.0202406	Control		K21397	4.25627e-05	1.868e-05	0.0130652	Infection
K01401	1.82096e-07	8.12511e-07	0.0249921	Control		K21467	4.79597e-05	8.08741e-05	0.0130652	Control
K01942	2.00056e-07	1.57425e-08	0.0249921	Infection		K21469	4.01218e-05	5.69889e-05	0.0130652	Control
K02829	1.81893e-07	1.14732e-06	0.0249921	Control		K21512	9.86203e-05	0.000159798	0.0130652	Control
K02873	1.8228e-07	2.18903e-08	0.0249921	Infection		K21559	1.06864e-05	6.06759e-06	0.0130652	Infection
K06123	2.31612e-08	3.53759e-07	0.0249921	Control		K21575	7.36104e-05	5.57313e-05	0.0130652	Infection
K09490	2.62962e-07	1.61007e-06	0.0249921	Control		K21591	4.60919e-06	9.3075e-06	0.0130652	Control
K11923	2.47088e-06	8.41505e-08	0.0249921	Infection		K21621	5.39919e-06	9.78945e-06	0.0130652	Control
K13308	5.69912e-08	3.71788e-07	0.0249921	Control		K21745	9.31924e-05	0.00012081	0.0130652	Control
K25110	2.53563e-08	2.96982e-07	0.0249921	Control		K21755	0.000141252	0.000188582	0.0130652	Control
K00486	1.13102e-08	2.02724e-07	0.0262788	Control		K21804	7.5785e-07	2.76586e-06	0.0130652	Control
K00699	2.58928e-08	2.39783e-07	0.0262788	Control		K22083	7.81829e-05	9.5136e-05	0.0130652	Control
K01617	1.5996e-08	2.90451e-07	0.0262788	Control		K22115	1.05038e-07	6.31196e-07	0.0130652	Control
K02317	1.51783e-05	1.57418e-08	0.0262788	Infection		K22222	1.80187e-05	2.79859e-05	0.0130652	Control
K04672	1.14861e-08	1.02386e-07	0.0262788	Control		K22516	3.62381e-05	2.58877e-05	0.0130652	Infection
K06766	8.38775e-09	1.12131e-07	0.0262788	Control		K22530	6.11255e-06	3.76992e-06	0.0130652	Infection
K12263	1.1572e-08	2.26161e-07	0.0262788	Control		K23159	1.40046e-06	4.87738e-06	0.0130652	Control
K16263	8.88263e-06	2.88481e-08	0.0262788	Infection		K23253	3.58285e-05	5.24478e-05	0.0130652	Control
K22124	1.25396e-08	3.71849e-07	0.0262788	Control		K23269	4.54819e-06	1.12957e-05	0.0130652	Control
K25519	5.99073e-07	3.26176e-08	0.0262788	Infection		K23341	9.04976e-07	4.22254e-06	0.0130652	Control
K00785	5.85633e-08	3.02024e-07	0.0277684	Control		K23349	2.67234e-05	1.66707e-05	0.0130652	Infection
K02275	9.98483e-08	9.36018e-07	0.0277684	Control		K23446	3.52964e-08	2.75437e-07	0.0130652	Control
K04766	1.5574e-07	9.19491e-07	0.0277684	Control		K23773	3.60409e-06	6.94479e-06	0.0130652	Control
K07681	1.35269e-07	1.31623e-06	0.0277684	Control		K23975	4.47048e-06	8.07901e-06	0.0130652	Control
K10209	2.62079e-07	1.57804e-06	0.0277684	Control		K23980	2.64595e-05	1.82363e-05	0.0130652	Infection
K12503	5.74999e-08	3.55765e-07	0.0277684	Control		K24033	1.57826e-06	4.20349e-06	0.0130652	Control
K12551	1.13584e-07	5.62923e-07	0.0277684	Control		K24119	4.30546e-05	3.24614e-05	0.0130652	Infection
K17105	3.60358e-08	1.62003e-07	0.0277684	Control		K24174	1.29174e-05	2.58472e-05	0.0130652	Control
K18740	7.40084e-07	3.86356e-08	0.0277684	Infection		K24689	3.42795e-07	1.52703e-06	0.0130652	Control
K18765	9.53733e-06	4.22017e-08	0.0277684	Infection		K25007	2.07055e-06	4.92629e-06	0.0130652	Control
K23612	1.02528e-07	6.22682e-07	0.0277684	Control		K25008	7.01507e-06	1.25493e-05	0.0130652	Control
K25150	2.33705e-07	1.34129e-06	0.0277684	Control		K25034	0.000233811	0.000178882	0.0130652	Infection
K00480	0	1.45665e-07	0.0284407	Control		K02999	5.90434e-09	2.4399e-07	0.0167114	Control
K00998	7.26777e-06	0	0.0284407	Infection		K06347	1.94446e-08	1.89702e-07	0.0167114	Control
K01031	0	7.94089e-08	0.0284407	Control		K07643	6.7288e-09	1.13031e-07	0.0167114	Control
K01166	5.76595e-07	0	0.0284407	Infection		K12431	3.72685e-09	1.24231e-07	0.0167114	Control
K01253	1.19526e-07	0	0.0284407	Infection		K15525	7.37524e-09	8.82693e-08	0.0167114	Control
K01825	1.18148e-05	0	0.0284407	Infection		K17331	1.24721e-08	1.00973e-07	0.0167114	Control
K02553	9.46954e-06	0	0.0284407	Infection		K20698	3.21817e-07	3.22408e-09	0.0167114	Infection
K03063	0	6.64379e-08	0.0284407	Control		K22262	5.1772e-09	1.87524e-07	0.0167114	Control
K03201	1.56267e-05	0	0.0284407	Infection		K10209	4.66804e-08	4.35904e-07	0.0181009	Control
K03477	1.05186e-05	0	0.0284407	Infection		K14587	9.78317e-08	6.93685e-07	0.0181009	Control
K03586	7.32014e-06	0	0.0284407	Infection		K02196	1.54961e-06	5.98794e-08	0.0193734	Infection
K03603	6.76226e-06	0	0.0284407	Infection		K06123	9.00418e-08	4.9199e-07	0.0193734	Control
K03683	5.77701e-06	0	0.0284407	Infection		K09126	6.15442e-07	1.21639e-07	0.0193734	Infection
K03764	8.15641e-06	0	0.0284407	Infection		K09612	7.41504e-08	4.47159e-07	0.0193734	Control
K03777	8.31535e-06	0	0.0284407	Infection		K23247	3.12976e-07	8.22345e-08	0.0193734	Infection
K03838	8.05019e-06	0	0.0284407	Infection		K23464	3.24324e-08	2.23685e-07	0.0193734	Control
K03890	0	1.24447e-07	0.0284407	Control		K00596	1.13111e-07	6.47692e-07	0.0200224	Control
K04753	1.16242e-05	0	0.0284407	Infection		K02291	6.25659e-06	5.00834e-07	0.0200224	Infection
K04774	5.37499e-06	0	0.0284407	Infection		K03794	9.93706e-08	5.22172e-07	0.0200224	Control
K05236	0	4.43457e-08	0.0284407	Control		K07288	7.79946e-07	4.57976e-06	0.0200224	Control
K05548	0	1.43828e-07	0.0284407	Control		K08286	3.56191e-08	3.26867e-07	0.0200224	Control
K05809	4.91361e-06	0	0.0284407	Infection		K08973	5.47182e-07	2.87291e-06	0.0200224	Control
K05851	1.18363e-05	0	0.0284407	Infection		K15016	5.31801e-07	1.72384e-07	0.0200224	Infection
K06445	9.54116e-06	0	0.0284407	Infection		K18180	7.35277e-07	3.85616e-06	0.0200224	Control
K06918	7.66595e-06	0	0.0284407	Infection		K18268	3.13186e-07	7.41812e-08	0.0200224	Infection
K06986	0	2.106e-07	0.0284407	Control		K18299	5.18255e-07	9.01792e-08	0.0200224	Infection
K07136	4.44409e-06	0	0.0284407	Infection		K18927	6.02769e-07	1.25681e-07	0.0200224	Infection
K07229	9.21524e-06	0	0.0284407	Infection		K00002	1.35417e-05	2.15592e-05	0.0202406	Control
K07261	7.53969e-06	0	0.0284407	Infection		K00005	2.2337e-05	1.47145e-05	0.0202406	Infection
K07268	1.09062e-06	0	0.0284407	Infection		K00174	0.000349001	0.000277006	0.0202406	Infection
K07286	7.66949e-06	0	0.0284407	Infection		K00194	8.20063e-06	1.27099e-05	0.0202406	Control
K07310	5.47744e-06	0	0.0284407	Infection		K00197	9.66701e-06	1.45477e-05	0.0202406	Control
K07479	7.9178e-06	0	0.0284407	Infection		K00244	0.000237168	0.000158124	0.0202406	Infection
K07751	7.99296e-06	0	0.0284407	Infection		K00339	9.74597e-05	6.50923e-05	0.0202406	Infection
K08475	6.70288e-07	0	0.0284407	Infection		K00381	1.06387e-07	8.20221e-07	0.0202406	Control
K09473	5.88777e-06	0	0.0284407	Infection		K00392	4.61662e-05	6.97324e-05	0.0202406	Control
K09477	6.66256e-06	0	0.0284407	Infection		K00537	9.97245e-05	0.00012096	0.0202406	Control
K09487	0	1.72638e-08	0.0284407	Control		K00573	8.75991e-06	1.50761e-05	0.0202406	Control
K09493	0	1.02533e-07	0.0284407	Control		K00605	0.000128515	0.000100024	0.0202406	Infection
K09530	3.93764e-06	0	0.0284407	Infection		K00651	0.000142191	0.000157776	0.0202406	Control
K09907	5.29678e-06	0	0.0284407	Infection		K00748	0.000163143	0.000125532	0.0202406	Infection
K09909	6.0671e-06	0	0.0284407	Infection		K00756	7.96108e-05	0.000105025	0.0202406	Control
K11183	8.24043e-06	0	0.0284407	Infection		K00790	0.000422345	0.000447741	0.0202406	Control
K11604	4.1407e-07	0	0.0284407	Infection		K00791	0.000384161	0.000340165	0.0202406	Infection
K11606	6.15894e-07	0	0.0284407	Infection		K00830	1.09254e-05	1.73313e-05	0.0202406	Control
K11607	6.13118e-07	0	0.0284407	Infection		K00831	0.000237036	0.000213632	0.0202406	Infection
K12509	5.77111e-07	0	0.0284407	Infection		K00854	0.000404273	0.000479521	0.0202406	Control
K12556	1.58296e-06	0	0.0284407	Infection		K00864	0.000256733	0.000297781	0.0202406	Control
K12571	0	2.92661e-08	0.0284407	Control		K00926	0.000121091	0.000151455	0.0202406	Control
K12681	5.90035e-06	0	0.0284407	Infection		K00939	0.000263825	0.000241012	0.0202406	Infection
K13276	0	1.69704e-07	0.0284407	Control		K00954	0.000215156	0.000196489	0.0202406	Infection
K13606	1.63528e-06	0	0.0284407	Infection		K00973	0.00040285	0.000350724	0.0202406	Infection
K13637	9.85473e-06	0	0.0284407	Infection		K00981	0.000241079	0.000223451	0.0202406	Infection
K13691	0	1.22492e-07	0.0284407	Control		K00982	1.20072e-05	3.4971e-06	0.0202406	Infection
K13831	0	1.7853e-07	0.0284407	Control		K00990	9.95946e-06	3.65456e-06	0.0202406	Infection
K14152	6.4969e-07	0	0.0284407	Infection		K00996	2.41244e-05	1.38589e-05	0.0202406	Infection
K14759	0	3.19693e-07	0.0284407	Control		K01023	6.03456e-05	0.00010087	0.0202406	Control
K14823	0	3.54579e-08	0.0284407	Control		K01077	0.000203632	0.000148134	0.0202406	Infection
K15667	0	3.03546e-07	0.0284407	Control		K01200	0.000248594	0.000214529	0.0202406	Infection
K16131	0	7.72613e-08	0.0284407	Control		K01209	0.000400059	0.000468431	0.0202406	Control
K16322	2.0163e-05	0	0.0284407	Infection		K01266	9.71494e-06	1.28234e-05	0.0202406	Control
K16431	5.31719e-07	0	0.0284407	Infection		K01271	0.000233384	0.000202776	0.0202406	Infection
K16871	0	7.19676e-08	0.0284407	Control		K01278	0.000379776	0.000291699	0.0202406	Infection
K18029	6.87761e-08	0	0.0284407	Infection		K01295	1.3875e-05	8.49453e-06	0.0202406	Infection
K18307	8.6753e-08	0	0.0284407	Infection		K01303	8.87525e-05	6.08234e-05	0.0202406	Infection
K18660	5.67287e-07	0	0.0284407	Infection		K01342	1.30431e-05	2.13973e-05	0.0202406	Control
K18762	1.61157e-07	0	0.0284407	Infection		K01364	7.2444e-05	4.75201e-05	0.0202406	Infection
K18844	0	1.03393e-07	0.0284407	Control		K01419	1.13388e-05	1.85341e-05	0.0202406	Control
K18850	6.95694e-06	0	0.0284407	Infection		K01424	0.000245732	0.00020621	0.0202406	Infection
K19228	6.52641e-06	0	0.0284407	Infection		K01432	2.47036e-05	1.35328e-05	0.0202406	Infection
K19803	5.59899e-06	0	0.0284407	Infection		K01571	0.000109181	0.000146261	0.0202406	Control
K20341	2.66e-07	0	0.0284407	Infection		K01577	0.000121962	8.92684e-05	0.0202406	Infection
K20377	1.64145e-06	0	0.0284407	Infection		K01604	0.000232258	0.000275298	0.0202406	Control
K20470	0	2.21089e-07	0.0284407	Control		K01647	0.00019448	0.000235401	0.0202406	Control
K21312	0	1.73692e-07	0.0284407	Control		K01719	0.000145091	0.000109999	0.0202406	Infection
K22025	4.84597e-07	0	0.0284407	Infection		K01756	0.000370268	0.000341862	0.0202406	Infection
K22131	8.94505e-06	0	0.0284407	Infection		K01798	0.000202869	0.000158217	0.0202406	Infection
K22875	0	2.27553e-07	0.0284407	Control		K01809	0.000271321	0.000228419	0.0202406	Infection
K23123	7.61264e-06	0	0.0284407	Infection		K01884	2.09949e-07	5.75967e-07	0.0202406	Control
K23842	0	2.5028e-07	0.0284407	Control		K01897	0.000828325	0.000746159	0.0202406	Infection
K25543	3.31196e-07	0	0.0284407	Infection		K01924	0.000391322	0.000372838	0.0202406	Infection
K06988	4.59106e-07	2.82857e-06	0.02948	Control		K01960	0.000174675	0.000132855	0.0202406	Infection
K08106	1.3372e-07	6.82074e-07	0.02948	Control		K01974	2.644e-06	6.58831e-07	0.0202406	Infection
K08261	4.23405e-08	2.01003e-07	0.02948	Control		K01991	0.000299999	0.000218638	0.0202406	Infection
K09813	1.63908e-07	1.37388e-06	0.02948	Control		K02027	0.000754649	0.000986718	0.0202406	Control
K11712	4.96186e-07	8.12508e-08	0.02948	Infection		K02226	0.000115859	0.000129837	0.0202406	Control
K12683	5.95862e-08	2.76379e-07	0.02948	Control		K02241	2.1203e-05	3.03142e-05	0.0202406	Control
K13236	1.03309e-07	1.07713e-06	0.02948	Control		K02315	0.00079204	0.0010336	0.0202406	Control
K14634	1.62286e-07	5.05542e-07	0.02948	Control		K02340	0.000290364	0.000269228	0.0202406	Infection
K19576	2.12792e-07	1.38639e-06	0.02948	Control		K02405	8.63548e-05	0.000115766	0.0202406	Control
K23447	1.83171e-07	8.75377e-07	0.02948	Control		K02408	5.03619e-05	7.1157e-05	0.0202406	Control
K00105	1.52875e-06	7.02654e-08	0.0303479	Infection		K02413	6.49003e-05	8.88237e-05	0.0202406	Control
K02826	3.13001e-07	2.29698e-06	0.0303479	Control		K02417	0.000116078	0.000161601	0.0202406	Control
K08700	2.87785e-07	5.4601e-08	0.0303479	Infection		K02418	4.41921e-05	5.80898e-05	0.0202406	Control
K10850	1.50434e-07	1.49485e-06	0.0303479	Control		K02437	9.23898e-05	6.90407e-05	0.0202406	Infection
K11996	1.90255e-07	8.04332e-07	0.0303479	Control		K02455	8.40265e-06	1.42114e-05	0.0202406	Control
K14192	3.27384e-08	3.50962e-07	0.0303479	Control		K02482	8.24813e-05	0.000110139	0.0202406	Control
K00074	6.40313e-05	9.4385e-05	0.030639	Control		K02486	1.58145e-06	4.81856e-07	0.0202406	Infection
K00086	1.48299e-06	3.70572e-06	0.030639	Control		K02502	0.000113173	0.000136549	0.0202406	Control
K00125	9.8768e-06	1.5541e-05	0.030639	Control		K02519	0.000490754	0.000445217	0.0202406	Infection
K00354	3.61523e-05	1.39455e-05	0.030639	Infection		K02528	0.000352157	0.000326491	0.0202406	Infection
K00372	2.82533e-06	9.84368e-06	0.030639	Control		K02556	8.15574e-05	0.000108669	0.0202406	Control
K00648	0.000339565	0.000387651	0.030639	Control		K02569	3.4348e-06	1.13048e-06	0.0202406	Infection
K00657	0.000185062	0.000212404	0.030639	Control		K02590	6.4687e-07	2.03443e-06	0.0202406	Control
K00750	1.44763e-06	3.97707e-07	0.030639	Infection		K02612	3.27623e-05	2.2111e-05	0.0202406	Infection
K00761	0.000242575	0.000204802	0.030639	Infection		K02617	6.96798e-06	2.95031e-06	0.0202406	Infection
K00763	0.000240156	0.000271474	0.030639	Control		K02622	0.000227925	0.000172451	0.0202406	Infection
K00772	4.78558e-06	6.30571e-06	0.030639	Control		K02647	0.000170994	0.000212036	0.0202406	Control
K00773	0.000303807	0.000275482	0.030639	Infection		K02686	1.77108e-06	3.87726e-07	0.0202406	Infection
K00790	0.000466005	0.000420213	0.030639	Infection		K02855	9.56504e-05	0.000134686	0.0202406	Control
K00845	1.06879e-05	3.30778e-06	0.030639	Infection		K02864	0.000232187	0.000213858	0.0202406	Infection
K00854	0.000418483	0.000464555	0.030639	Control		K02871	0.000184554	0.000160546	0.0202406	Infection
K00862	6.40061e-07	1.44022e-06	0.030639	Control		K02879	0.000231048	0.00020637	0.0202406	Infection
K00927	0.000311398	0.000279013	0.030639	Infection		K02939	0.000212343	0.00019558	0.0202406	Infection
K01006	0.000448345	0.000398985	0.030639	Infection		K03092	0.000211492	0.000173526	0.0202406	Infection
K01115	3.96977e-06	1.32945e-06	0.030639	Infection		K03177	0.000284985	0.000261987	0.0202406	Infection
K01118	3.52472e-05	1.51379e-05	0.030639	Infection		K03195	1.44999e-06	6.76055e-06	0.0202406	Control
K01125	8.33178e-07	1.4692e-07	0.030639	Infection		K03286	0.000578716	0.000402257	0.0202406	Infection
K01141	1.6516e-05	6.35466e-06	0.030639	Infection		K03407	0.000228408	0.00032515	0.0202406	Control
K01156	0.000314089	0.000372943	0.030639	Control		K03413	0.000121318	0.000186555	0.0202406	Control
K01200	0.000218086	0.000257729	0.030639	Control		K03478	1.4664e-05	6.77685e-06	0.0202406	Infection
K01256	4.88907e-05	3.34087e-05	0.030639	Infection		K03482	4.13295e-07	1.07571e-06	0.0202406	Control
K01412	7.02682e-07	1.34401e-07	0.030639	Infection		K03523	9.77548e-05	0.000122034	0.0202406	Control
K01551	2.04124e-05	5.1736e-06	0.030639	Infection		K03529	0.000344193	0.000400818	0.0202406	Control
K01585	0.000370091	0.000335835	0.030639	Infection		K03553	0.000375504	0.000333038	0.0202406	Infection
K01639	0.000127176	8.46235e-05	0.030639	Infection		K03556	4.58593e-05	6.72931e-05	0.0202406	Control
K01706	1.58769e-05	7.26463e-06	0.030639	Infection		K03559	0.000112248	7.6111e-05	0.0202406	Infection
K01729	2.27728e-05	9.01431e-06	0.030639	Infection		K03588	0.000473413	0.000443179	0.0202406	Infection
K01872	0.000543322	0.000501934	0.030639	Infection		K03594	6.66036e-05	8.91836e-05	0.0202406	Control
K01919	7.41403e-05	3.77659e-05	0.030639	Infection		K03609	9.38904e-05	0.000119873	0.0202406	Control
K02000	2.44274e-05	4.56655e-06	0.030639	Infection		K03621	0.000168315	0.000198572	0.0202406	Control
K02002	2.07094e-05	3.0725e-06	0.030639	Infection		K03628	0.000297977	0.000268675	0.0202406	Infection
K02022	9.7696e-06	4.27357e-06	0.030639	Infection		K03637	2.44881e-05	3.19033e-05	0.0202406	Control
K02160	5.91237e-05	4.17843e-05	0.030639	Infection		K03711	0.00018402	0.00015351	0.0202406	Infection
K02203	3.22225e-05	5.00731e-05	0.030639	Control		K03726	7.84365e-06	1.34984e-05	0.0202406	Control
K02445	9.61185e-05	5.47855e-05	0.030639	Infection		K03735	3.85521e-06	6.70226e-06	0.0202406	Control
K02480	3.14391e-05	4.40656e-05	0.030639	Control		K03736	2.38904e-06	4.92e-06	0.0202406	Control
K02519	0.000517971	0.000461601	0.030639	Infection		K03797	0.000849317	0.000705253	0.0202406	Infection
K02526	1.56884e-05	5.50698e-06	0.030639	Infection		K03824	0.00011722	9.74696e-05	0.0202406	Infection
K02671	3.63444e-07	8.69895e-07	0.030639	Control		K03827	8.7532e-05	7.43965e-05	0.0202406	Infection
K02770	0.000131622	0.000107709	0.030639	Infection		K04030	2.09725e-06	4.34099e-06	0.0202406	Control
K02827	3.72059e-07	3.23246e-06	0.030639	Control		K04061	4.5612e-05	6.91826e-05	0.0202406	Control
K02840	1.83082e-05	6.17637e-06	0.030639	Infection		K04082	2.28483e-06	4.65782e-07	0.0202406	Infection
K02892	0.000160838	0.000146756	0.030639	Infection		K04562	6.08539e-05	8.71807e-05	0.0202406	Control
K02899	7.83437e-05	6.26917e-05	0.030639	Infection		K04744	0.000169286	0.000125867	0.0202406	Infection
K03043	0.000727338	0.000666887	0.030639	Infection		K05020	1.32964e-05	2.48233e-05	0.0202406	Control
K03078	3.03501e-05	1.1584e-06	0.030639	Infection		K05301	1.35966e-06	4.90377e-07	0.0202406	Infection
K03226	7.73139e-07	2.0398e-06	0.030639	Control		K05352	1.4936e-05	2.19371e-05	0.0202406	Control
K03300	8.30205e-06	1.30794e-05	0.030639	Control		K05559	4.71838e-06	1.21397e-05	0.0202406	Control
K03327	0.0010358	0.00111923	0.030639	Control		K05802	2.07124e-05	1.0356e-05	0.0202406	Infection
K03336	5.3632e-05	2.44894e-05	0.030639	Infection		K05805	1.34425e-06	1.81894e-07	0.0202406	Infection
K03338	2.98991e-05	1.09995e-05	0.030639	Infection		K05925	1.83008e-05	3.05145e-05	0.0202406	Control
K03366	5.03095e-05	2.70265e-05	0.030639	Infection		K05936	3.52258e-05	5.2635e-05	0.0202406	Control
K03409	1.00879e-05	1.7602e-05	0.030639	Control		K05964	1.31165e-05	8.27354e-06	0.0202406	Infection
K03470	0.000267001	0.000245193	0.030639	Infection		K05966	3.35013e-06	6.07361e-06	0.0202406	Control
K03490	3.63344e-05	2.37641e-05	0.030639	Infection		K06020	0.000146906	0.000105881	0.0202406	Infection
K03491	3.92151e-05	7.54871e-05	0.030639	Control		K06042	2.84868e-05	4.08839e-05	0.0202406	Control
K03495	0.000490417	0.000446467	0.030639	Infection		K06178	0.000199913	0.000158355	0.0202406	Infection
K03569	0.000354128	0.000325834	0.030639	Infection		K06180	0.000680329	0.000607525	0.0202406	Infection
K03652	6.91923e-05	8.59861e-05	0.030639	Control		K06209	4.1751e-05	5.15364e-05	0.0202406	Control
K03696	0.000577745	0.000526207	0.030639	Infection		K06282	2.27676e-05	1.12936e-05	0.0202406	Infection
K03799	7.52467e-05	4.10672e-05	0.030639	Infection		K06298	8.22176e-05	0.000106697	0.0202406	Control
K03811	0.000114986	7.38211e-05	0.030639	Infection		K06320	0.000153804	0.000210163	0.0202406	Control
K03924	0.000403562	0.000454952	0.030639	Control		K06333	7.41879e-05	8.80404e-05	0.0202406	Control
K04022	1.80033e-05	1.31203e-06	0.030639	Infection		K06344	2.45593e-06	9.48295e-07	0.0202406	Infection
K04030	1.23042e-05	2.75626e-06	0.030639	Infection		K06373	0.000140056	0.000172721	0.0202406	Control
K04058	1.56593e-06	3.26978e-06	0.030639	Control		K06374	9.56083e-05	0.000115687	0.0202406	Control
K04096	0.000406079	0.000347045	0.030639	Infection		K06379	8.34192e-05	0.000104566	0.0202406	Control
K05569	2.86361e-05	5.6117e-05	0.030639	Control		K06382	0.000150843	0.000190056	0.0202406	Control
K05570	2.37391e-05	4.47764e-05	0.030639	Control		K06393	6.24407e-05	7.96212e-05	0.0202406	Control
K05929	2.02807e-06	5.02035e-06	0.030639	Control		K06397	8.91864e-05	0.000113013	0.0202406	Control
K06139	1.04411e-05	2.91748e-06	0.030639	Infection		K06400	0.00480378	0.00637804	0.0202406	Control
K06191	1.01224e-05	1.85952e-06	0.030639	Infection		K06403	6.05231e-05	8.38769e-05	0.0202406	Control
K06387	8.35244e-05	6.62972e-05	0.030639	Infection		K06405	8.70061e-05	0.000105886	0.0202406	Control
K06599	2.71292e-06	5.89028e-06	0.030639	Control		K06409	0.000302484	0.000376746	0.0202406	Control
K06922	4.96507e-06	2.16698e-06	0.030639	Infection		K06447	6.16946e-06	3.6309e-07	0.0202406	Infection
K06976	2.00923e-05	7.67215e-06	0.030639	Infection		K06890	0.000130595	0.000103733	0.0202406	Infection
K07181	2.95855e-05	4.95549e-05	0.030639	Control		K06905	8.31233e-05	0.000151461	0.0202406	Control
K07220	9.31026e-06	5.57344e-06	0.030639	Infection		K06919	0.00103837	0.00118946	0.0202406	Control
K07227	1.18921e-06	2.92639e-06	0.030639	Control		K06923	0.000122109	0.000156154	0.0202406	Control
K07240	0.000300213	0.000337877	0.030639	Control		K06980	3.04232e-06	5.72745e-07	0.0202406	Infection
K07280	3.70171e-06	9.23448e-08	0.030639	Infection		K06987	8.55973e-05	0.000110786	0.0202406	Control
K07311	5.82663e-06	1.56275e-07	0.030639	Infection		K07005	0.000207533	0.000177378	0.0202406	Infection
K07340	1.69467e-05	3.89905e-06	0.030639	Infection		K07042	0.000225977	0.000206025	0.0202406	Infection
K07570	1.31249e-05	5.06675e-06	0.030639	Infection		K07067	1.16647e-05	6.30284e-06	0.0202406	Infection
K07692	4.55447e-05	6.7573e-05	0.030639	Control		K07091	0.000171399	0.000126438	0.0202406	Infection
K07777	3.13474e-05	5.48859e-05	0.030639	Control		K07105	4.93262e-05	6.08796e-05	0.0202406	Control
K07814	0.000324751	0.000561152	0.030639	Control		K07139	0.000222039	0.000204879	0.0202406	Infection
K08068	6.02962e-06	1.64763e-05	0.030639	Control		K07171	0.000232579	0.000279305	0.0202406	Control
K08681	3.41822e-05	4.93914e-05	0.030639	Control		K07277	0.000545987	0.000410399	0.0202406	Infection
K08961	1.98273e-05	7.66987e-06	0.030639	Infection		K07322	0.000170799	0.000125091	0.0202406	Infection
K09000	9.48834e-07	2.9234e-06	0.030639	Control		K07406	1.54697e-05	2.4625e-05	0.0202406	Control
K09131	1.16488e-05	3.14128e-06	0.030639	Infection		K07407	0.000784545	0.000844649	0.0202406	Control
K09459	6.17325e-05	3.63707e-05	0.030639	Infection		K07458	0.000159477	0.000135905	0.0202406	Infection
K09472	7.8805e-06	1.34804e-07	0.030639	Infection		K07486	0.00226829	0.00288115	0.0202406	Control
K09516	4.75306e-05	2.62684e-05	0.030639	Infection		K07492	0.00162706	0.0011858	0.0202406	Infection
K09764	3.61199e-06	7.16316e-06	0.030639	Control		K07502	5.61382e-05	8.11492e-05	0.0202406	Control
K10027	2.10984e-05	4.13012e-05	0.030639	Control		K07533	0.000154432	0.000188837	0.0202406	Control
K10200	2.50299e-05	3.68865e-05	0.030639	Control		K07560	0.000200625	0.000184548	0.0202406	Infection
K10254	6.18125e-05	0.000100211	0.030639	Control		K07588	0.000146846	0.000106446	0.0202406	Infection
K10543	2.09233e-05	9.10389e-06	0.030639	Infection		K07661	1.09958e-06	2.3758e-06	0.0202406	Control
K10558	1.37669e-05	4.39072e-06	0.030639	Infection		K07665	1.99463e-05	2.5149e-05	0.0202406	Control
K10778	1.16149e-05	1.62763e-06	0.030639	Infection		K07672	3.69242e-05	2.70294e-05	0.0202406	Infection
K10831	1.68679e-05	2.1374e-06	0.030639	Infection		K07706	0.000181287	0.000245484	0.0202406	Control
K10912	1.41896e-06	6.33871e-07	0.030639	Infection		K07729	0.000263205	0.00022875	0.0202406	Infection
K11203	3.02342e-05	3.07983e-07	0.030639	Infection		K07735	6.50293e-05	4.2871e-05	0.0202406	Infection
K11535	1.7203e-05	2.8415e-06	0.030639	Infection		K07749	0.000109057	7.81864e-05	0.0202406	Infection
K11641	4.64925e-05	9.22111e-05	0.030639	Control		K07775	0.000246592	0.000338622	0.0202406	Control
K11645	2.87408e-05	1.41357e-05	0.030639	Infection		K07777	3.7225e-05	4.83166e-05	0.0202406	Control
K11736	8.78334e-06	2.78393e-07	0.030639	Infection		K07814	0.000408816	0.00052129	0.0202406	Control
K11741	5.78365e-05	3.43776e-05	0.030639	Infection		K08175	1.35906e-06	2.13995e-07	0.0202406	Infection
K11749	0.000333774	0.000298092	0.030639	Infection		K08306	4.20829e-06	7.86458e-06	0.0202406	Control
K11754	0.000359948	0.00039897	0.030639	Control		K08384	0.000303355	0.00037585	0.0202406	Control
K11915	1.07234e-06	3.37716e-06	0.030639	Control		K08483	0.000360117	0.000404438	0.0202406	Control
K11916	1.69547e-06	4.19653e-06	0.030639	Control		K08651	1.18071e-05	1.84565e-05	0.0202406	Control
K12410	0.00028555	0.000313321	0.030639	Control		K09128	3.25754e-07	1.16544e-06	0.0202406	Control
K12710	2.3736e-06	5.54885e-06	0.030639	Control		K09607	0.000235318	0.000152327	0.0202406	Infection
K12984	0.000184537	0.000248139	0.030639	Control		K09691	6.55972e-05	9.05209e-05	0.0202406	Control
K13408	2.43551e-05	1.2473e-06	0.030639	Infection		K09760	0.000184512	0.000133997	0.0202406	Infection
K13500	1.48903e-05	7.95521e-06	0.030639	Infection		K09766	5.44371e-05	7.60027e-05	0.0202406	Control
K13655	1.13964e-05	2.00638e-05	0.030639	Control		K09777	3.71534e-05	4.97674e-05	0.0202406	Control
K13656	0.000132541	0.000150121	0.030639	Control		K09790	4.58913e-05	3.19888e-05	0.0202406	Infection
K13668	2.75437e-05	1.79423e-05	0.030639	Infection		K09810	0.000231476	0.000185192	0.0202406	Infection
K13927	7.83082e-06	1.26732e-05	0.030639	Control		K09960	1.55106e-05	2.34863e-05	0.0202406	Control
K14054	7.51582e-06	1.89686e-07	0.030639	Infection		K09968	2.47422e-05	1.50275e-05	0.0202406	Infection
K14087	1.68313e-05	6.8511e-06	0.030639	Infection		K10008	3.38113e-06	1.30084e-06	0.0202406	Infection
K14187	1.25925e-05	1.77925e-06	0.030639	Infection		K10193	1.23117e-05	1.87823e-05	0.0202406	Control
K14652	0.000205996	0.000167317	0.030639	Infection		K10215	4.07605e-06	2.08642e-06	0.0202406	Infection
K14679	3.10656e-06	9.68811e-07	0.030639	Infection		K10540	8.07556e-05	0.000105231	0.0202406	Control
K15600	6.91374e-07	1.26047e-06	0.030639	Control		K10549	2.13103e-06	4.13883e-07	0.0202406	Infection
K15634	7.81029e-05	0.000102785	0.030639	Control		K10716	0.000224977	0.000181515	0.0202406	Infection
K15836	1.74079e-05	5.37771e-06	0.030639	Infection		K10843	1.98982e-05	1.55164e-05	0.0202406	Infection
K15921	0.000429738	0.000506367	0.030639	Control		K10906	3.20906e-06	5.46119e-07	0.0202406	Infection
K16124	4.96791e-06	1.53565e-06	0.030639	Infection		K11015	9.41631e-07	3.70436e-06	0.0202406	Control
K16150	0.000283949	0.000219393	0.030639	Infection		K11016	3.68353e-07	6.90755e-08	0.0202406	Infection
K16216	6.49632e-07	1.92065e-06	0.030639	Control		K11051	3.14474e-05	4.73814e-05	0.0202406	Control
K16235	3.24612e-05	6.57713e-06	0.030639	Infection		K11070	7.49875e-05	9.54089e-05	0.0202406	Control
K16345	3.26495e-05	1.65675e-05	0.030639	Infection		K11072	0.000138258	0.000173826	0.0202406	Control
K16511	7.87464e-05	0.000123291	0.030639	Control		K11176	8.73748e-05	0.000111573	0.0202406	Control
K16788	5.83135e-05	3.40362e-05	0.030639	Infection		K11184	3.53693e-05	4.86821e-05	0.0202406	Control
K16849	4.19881e-06	7.87128e-06	0.030639	Control		K11520	5.98259e-05	8.33574e-05	0.0202406	Control
K16923	2.42838e-05	9.87094e-06	0.030639	Infection		K11637	7.57659e-06	1.1598e-05	0.0202406	Control
K17249	0.000218445	0.000310768	0.030639	Control		K11639	2.63325e-06	5.10998e-07	0.0202406	Infection
K17592	3.80527e-06	2.04161e-06	0.030639	Infection		K11643	7.47061e-06	1.67682e-05	0.0202406	Control
K17997	3.33818e-06	1.64464e-06	0.030639	Infection		K11717	0.000290311	0.000256062	0.0202406	Infection
K18675	0.000105552	0.000183633	0.030639	Control		K11720	0.00013818	0.000102459	0.0202406	Infection
K18788	4.18117e-06	8.96046e-06	0.030639	Control		K11742	1.25007e-06	4.2316e-06	0.0202406	Control
K18817	6.39703e-06	1.09452e-05	0.030639	Control		K11746	6.12543e-06	1.63434e-06	0.0202406	Infection
K18935	5.0529e-06	1.58296e-05	0.030639	Control		K12053	0.000425455	0.000595853	0.0202406	Control
K18967	5.69231e-05	8.82158e-05	0.030639	Control		K12061	3.78316e-06	9.67232e-07	0.0202406	Infection
K19115	4.16289e-06	1.13691e-05	0.030639	Control		K12062	4.32453e-06	1.34544e-06	0.0202406	Infection
K19118	5.19324e-05	7.64153e-05	0.030639	Control		K12066	2.83127e-06	5.29259e-07	0.0202406	Infection
K19171	6.04142e-05	8.21969e-05	0.030639	Control		K12067	4.11819e-06	5.85275e-07	0.0202406	Infection
K19220	2.23639e-05	9.32249e-06	0.030639	Infection		K12068	2.58154e-06	3.984e-07	0.0202406	Infection
K19302	0.000187047	0.000139836	0.030639	Infection		K12069	2.07577e-06	3.75535e-07	0.0202406	Infection
K19545	1.86483e-05	2.82085e-05	0.030639	Control		K12297	9.07576e-06	2.94551e-06	0.0202406	Infection
K19591	4.71658e-05	6.39979e-05	0.030639	Control		K12442	1.59535e-07	1.05694e-06	0.0202406	Control
K20143	7.92365e-07	3.70377e-07	0.030639	Infection		K12599	1.76292e-06	6.27973e-07	0.0202406	Infection
K20529	9.00915e-07	2.15762e-06	0.030639	Control		K12605	1.66461e-06	4.15068e-07	0.0202406	Infection
K20960	6.89007e-07	1.50239e-07	0.030639	Infection		K12683	1.46088e-06	2.75698e-07	0.0202406	Infection
K21136	1.29383e-05	2.60585e-05	0.030639	Control		K12854	8.77002e-05	6.45846e-05	0.0202406	Infection
K21379	1.00399e-05	1.66432e-05	0.030639	Control		K12972	8.06156e-06	1.46151e-05	0.0202406	Control
K21470	1.8985e-05	3.00339e-06	0.030639	Infection		K12997	6.58537e-05	0.000105517	0.0202406	Control
K21747	3.8803e-06	8.82557e-07	0.030639	Infection		K13000	2.90324e-05	1.55485e-05	0.0202406	Infection
K21936	2.8027e-06	8.62859e-06	0.030639	Control		K13040	6.65002e-05	2.34077e-05	0.0202406	Infection
K22136	1.99104e-07	1.35129e-06	0.030639	Control		K13282	1.1421e-05	5.38823e-06	0.0202406	Infection
K22232	1.3689e-06	3.21043e-06	0.030639	Control		K13498	1.2815e-06	5.62629e-06	0.0202406	Control
K22316	8.32614e-07	1.83804e-06	0.030639	Control		K13614	2.07558e-05	3.01805e-05	0.0202406	Control
K22394	2.24737e-06	7.75239e-06	0.030639	Control		K13653	0.000427935	0.000514146	0.0202406	Control
K22438	2.73645e-05	1.61731e-05	0.030639	Infection		K14048	2.8206e-06	5.65948e-06	0.0202406	Control
K22452	5.96409e-05	9.33742e-05	0.030639	Control		K14058	0.000143282	0.00017231	0.0202406	Control
K22605	1.78112e-06	4.53429e-06	0.030639	Control		K14059	0.00160965	0.00206344	0.0202406	Control
K22901	1.49606e-05	5.25025e-06	0.030639	Infection		K14084	2.97271e-06	1.5292e-06	0.0202406	Infection
K22935	2.83627e-07	1.0648e-06	0.030639	Control		K14393	1.53086e-06	8.09836e-06	0.0202406	Control
K23007	1.06537e-05	1.34098e-06	0.030639	Infection		K14403	6.62396e-06	1.29855e-06	0.0202406	Infection
K23103	2.18008e-05	3.41258e-05	0.030639	Control		K14727	1.90735e-06	3.83351e-07	0.0202406	Infection
K23181	2.4779e-07	1.59276e-06	0.030639	Control		K14981	1.11778e-06	2.3314e-07	0.0202406	Infection
K23352	7.7461e-05	0.000105247	0.030639	Control		K14987	2.21508e-06	5.28837e-07	0.0202406	Infection
K23475	8.29867e-07	1.94836e-06	0.030639	Control		K15269	2.63651e-05	1.63711e-05	0.0202406	Infection
K24100	1.16996e-06	5.48946e-07	0.030639	Infection		K15383	3.0228e-05	1.86588e-05	0.0202406	Infection
K24473	4.69101e-07	1.3167e-06	0.030639	Control		K16079	2.01466e-05	9.96846e-06	0.0202406	Infection
K24658	4.77e-06	2.62648e-06	0.030639	Infection		K16119	2.95721e-07	1.00841e-06	0.0202406	Control
K25151	6.1832e-05	8.96695e-05	0.030639	Control		K16164	4.5965e-06	8.30567e-06	0.0202406	Control
K25197	3.44094e-05	4.84883e-05	0.030639	Control		K16179	2.60681e-06	5.23893e-06	0.0202406	Control
K25261	8.7436e-06	1.88982e-05	0.030639	Control		K16188	2.67872e-06	1.38059e-06	0.0202406	Infection
K25262	5.14185e-06	1.12735e-05	0.030639	Control		K16216	3.29685e-06	1.3113e-06	0.0202406	Infection
K00532	3.94767e-07	4.35504e-08	0.0340869	Infection		K16348	2.74453e-06	5.05159e-07	0.0202406	Infection
K09545	3.98728e-07	2.40255e-08	0.0340869	Infection		K16363	0.000138653	0.000100832	0.0202406	Infection
K12682	3.83188e-08	2.65866e-07	0.0340869	Control		K16560	1.46652e-05	4.65271e-06	0.0202406	Infection
K15888	2.01717e-07	5.96351e-08	0.0340869	Infection		K16563	2.83218e-06	1.04267e-06	0.0202406	Infection
K22111	1.91498e-05	2.47757e-08	0.0340869	Infection		K16703	0.000186005	0.000159845	0.0202406	Infection
K22408	3.29284e-07	4.48125e-08	0.0340869	Infection		K16868	7.36872e-05	9.76582e-05	0.0202406	Control
K02985	3.82478e-08	1.43234e-07	0.0379415	Control		K16886	8.76922e-07	3.44054e-06	0.0202406	Control
K13584	5.29968e-07	5.03144e-08	0.0379415	Infection		K16904	1.5573e-05	7.74483e-06	0.0202406	Infection
K14198	2.51857e-08	3.7846e-07	0.0379415	Control		K17249	0.000233777	0.000196687	0.0202406	Infection
K14981	7.52103e-08	3.61155e-07	0.0379415	Control		K17742	1.21921e-05	2.11151e-05	0.0202406	Control
K15525	3.18147e-08	3.47267e-07	0.0379415	Control		K17884	6.93406e-06	4.14899e-06	0.0202406	Infection
K16856	2.71572e-08	2.05906e-07	0.0379415	Control		K18135	3.21608e-06	6.56644e-06	0.0202406	Control
K01029	5.63916e-08	8.05594e-07	0.0402534	Control		K18333	3.31748e-06	8.61479e-07	0.0202406	Infection
K01264	3.69459e-08	4.17276e-07	0.0402534	Control		K18362	5.62469e-07	1.79499e-07	0.0202406	Infection
K01569	1.64452e-07	1.1718e-06	0.0402534	Control		K18475	4.26022e-05	7.21283e-05	0.0202406	Control
K03212	7.93907e-06	2.65521e-08	0.0402534	Infection		K18675	0.000143879	0.000191824	0.0202406	Control
K07690	5.44315e-06	6.26672e-08	0.0402534	Infection		K18788	5.85707e-06	4.07633e-06	0.0202406	Infection
K20338	4.84682e-08	6.96118e-07	0.0402534	Control		K18816	2.15845e-05	2.87094e-05	0.0202406	Control
K22167	1.60366e-08	1.52635e-07	0.0402534	Control		K18831	8.41224e-05	5.83535e-05	0.0202406	Infection
K24189	2.13454e-08	2.20365e-07	0.0402534	Control		K18897	1.00149e-06	2.47078e-07	0.0202406	Infection
K00055	1.21218e-06	4.74894e-06	0.0415959	Control		K18924	1.00783e-06	4.09577e-06	0.0202406	Control
K02828	1.38235e-07	1.43552e-06	0.0415959	Control		K19082	0.000180354	0.00022478	0.0202406	Control
K16201	7.91228e-08	2.94739e-07	0.0415959	Control		K19092	0.000129597	0.000167739	0.0202406	Control
K00453	4.08673e-08	3.20021e-07	0.0438264	Control		K19159	4.30765e-05	6.30978e-05	0.0202406	Control
K02259	1.70396e-07	1.09066e-06	0.0438264	Control		K19221	6.67477e-05	0.000100695	0.0202406	Control
K04046	8.21797e-06	2.96722e-08	0.0438264	Infection		K19269	1.24828e-06	2.87714e-06	0.0202406	Control
K07701	9.43318e-06	1.51053e-07	0.0438264	Infection		K19286	0.000104575	7.67357e-05	0.0202406	Infection
K13338	1.2936e-07	5.29445e-07	0.0438264	Control		K19701	4.86271e-05	3.6129e-05	0.0202406	Infection
K20902	4.0367e-07	1.63789e-06	0.0438264	Control		K19702	2.26559e-05	1.37995e-05	0.0202406	Infection
K23974	2.51427e-07	8.72088e-07	0.0438264	Control		K19734	6.29676e-07	1.97021e-07	0.0202406	Infection
K25149	5.27757e-07	1.47067e-06	0.0438264	Control		K19736	3.89628e-06	1.02703e-05	0.0202406	Control
K04081	1.04105e-05	1.87433e-07	0.0449512	Infection		K20492	4.62825e-05	6.12483e-05	0.0202406	Control
K04480	6.04723e-07	1.3165e-07	0.0449512	Infection		K20966	2.08577e-06	4.54693e-06	0.0202406	Control
K07798	1.03655e-05	3.12276e-07	0.0449512	Infection		K20971	3.71383e-05	2.40143e-05	0.0202406	Infection
K17763	1.71793e-07	4.20236e-07	0.0449512	Control		K20976	8.38184e-05	0.000116344	0.0202406	Control
K18453	1.0225e-07	3.6061e-07	0.0449512	Control		K21030	9.70123e-05	0.000127859	0.0202406	Control
K22982	1.0722e-07	4.2269e-07	0.0449512	Control		K21364	3.1627e-05	2.07843e-05	0.0202406	Infection
K00001	0.000100178	7.34294e-05	0.0453276	Infection		K21471	0.000916028	0.00123312	0.0202406	Control
K00150	1.67776e-06	3.13525e-06	0.0453276	Control		K21514	1.59341e-05	3.31389e-05	0.0202406	Control
K00432	1.41542e-05	2.41783e-06	0.0453276	Infection		K21814	1.53633e-06	7.97961e-07	0.0202406	Infection
K00441	3.65654e-05	2.71051e-05	0.0453276	Infection		K22397	1.99041e-05	1.56532e-05	0.0202406	Infection
K00459	0.000154474	0.000193386	0.0453276	Control		K22684	5.31607e-05	3.29441e-05	0.0202406	Infection
K00615	0.000717587	0.000651408	0.0453276	Infection		K22709	7.96438e-07	2.39589e-06	0.0202406	Control
K00627	6.55341e-05	3.57833e-05	0.0453276	Infection		K22723	7.50072e-05	5.01563e-05	0.0202406	Infection
K00702	0.000198296	0.00028652	0.0453276	Control		K23102	5.15915e-06	2.87102e-06	0.0202406	Infection
K00754	0.000319209	0.000353026	0.0453276	Control		K23993	3.23108e-06	1.20523e-06	0.0202406	Infection
K00856	3.70875e-06	6.24826e-06	0.0453276	Control		K24217	5.31847e-05	3.65705e-05	0.0202406	Infection
K00928	0.000355361	0.000335073	0.0453276	Infection		K24698	6.14203e-05	4.28873e-05	0.0202406	Infection
K00943	0.00011401	9.27668e-05	0.0453276	Infection		K24866	3.82916e-05	5.81864e-05	0.0202406	Control
K00969	0.000322312	0.000299104	0.0453276	Infection		K25290	1.8412e-05	8.50261e-06	0.0202406	Infection
K01085	4.2496e-05	6.21383e-05	0.0453276	Control		K25495	4.4953e-06	1.6718e-06	0.0202406	Infection
K01129	0.000339505	0.000302153	0.0453276	Infection		K10851	3.35204e-08	2.98795e-07	0.0249921	Control
K01212	3.04448e-06	8.76139e-06	0.0453276	Control		K11843	3.92917e-08	6.57426e-07	0.0249921	Control
K01224	0.000221452	0.000313827	0.0453276	Control		K22503	1.7269e-08	1.11063e-07	0.0249921	Control
K01409	0.000362019	0.000315791	0.0453276	Infection		K00415	1.98905e-07	1.81489e-08	0.0262788	Infection
K01432	2.77223e-05	1.21933e-05	0.0453276	Infection		K02562	1.89963e-07	1.14531e-08	0.0262788	Infection
K01507	8.43065e-05	6.23104e-05	0.0453276	Infection		K02735	9.82217e-09	2.33597e-07	0.0262788	Control
K01523	2.76861e-05	1.62617e-05	0.0453276	Infection		K08515	1.13044e-08	1.3744e-07	0.0262788	Control
K01589	4.68085e-05	2.35976e-05	0.0453276	Infection		K00071	1.43017e-07	0	0.0284407	Infection
K01625	0.000147296	0.000174627	0.0453276	Control		K02276	0	8.47707e-08	0.0284407	Control
K01678	8.15517e-05	0.000107765	0.0453276	Control		K02277	0	1.15217e-07	0.0284407	Control
K01778	0.000266292	0.000250752	0.0453276	Infection		K02349	0	2.23183e-07	0.0284407	Control
K01817	8.2804e-05	0.000101151	0.0453276	Control		K02882	0	2.47784e-07	0.0284407	Control
K01869	0.000535564	0.000491238	0.0453276	Infection		K02920	0	2.12485e-07	0.0284407	Control
K01870	0.000586333	0.000549931	0.0453276	Infection		K02940	0	1.85203e-07	0.0284407	Control
K01893	0.000316226	0.000333116	0.0453276	Control		K02941	0	2.12829e-07	0.0284407	Control
K01963	6.74341e-05	4.11276e-05	0.0453276	Infection		K02960	0	3.39934e-07	0.0284407	Control
K02012	3.4543e-05	4.91027e-05	0.0453276	Control		K02991	0	2.07767e-07	0.0284407	Control
K02068	2.14737e-05	1.0591e-05	0.0453276	Infection		K03083	0	3.35625e-07	0.0284407	Control
K02100	4.0805e-05	1.72161e-05	0.0453276	Infection		K04422	0	1.22737e-07	0.0284407	Control
K02204	3.88821e-06	7.87949e-06	0.0453276	Control		K05643	0	2.76141e-07	0.0284407	Control
K02232	0.000101465	0.000120652	0.0453276	Control		K05648	0	1.38129e-07	0.0284407	Control
K02278	2.74204e-05	4.70407e-05	0.0453276	Control		K05851	1.62723e-08	0	0.0284407	Infection
K02379	2.79575e-05	1.70287e-05	0.0453276	Infection		K06157	4.86023e-08	0	0.0284407	Infection
K02385	2.17349e-05	3.4896e-05	0.0453276	Control		K06163	5.30376e-08	0	0.0284407	Infection
K02392	7.50288e-05	0.000105855	0.0453276	Control		K06674	0	1.55623e-07	0.0284407	Control
K02397	9.53986e-05	0.000142298	0.0453276	Control		K07204	0	3.18678e-07	0.0284407	Control
K02413	5.24249e-05	7.76624e-05	0.0453276	Control		K08356	1.11746e-07	0	0.0284407	Infection
K02421	7.1408e-05	9.75244e-05	0.0453276	Control		K08785	0	2.27719e-07	0.0284407	Control
K02422	8.57248e-05	0.000137609	0.0453276	Control		K09503	0	2.23152e-07	0.0284407	Control
K02472	5.41249e-05	4.15646e-05	0.0453276	Infection		K10396	0	1.47709e-07	0.0284407	Control
K02473	4.84461e-05	7.30086e-05	0.0453276	Control		K10410	0	1.62316e-07	0.0284407	Control
K02478	0.000160222	9.25402e-05	0.0453276	Infection		K11076	5.6363e-08	0	0.0284407	Infection
K02520	0.000209236	0.000185181	0.0453276	Infection		K11526	0	7.96322e-08	0.0284407	Control
K02528	0.000361662	0.000329525	0.0453276	Infection		K12241	0	1.08358e-07	0.0284407	Control
K02556	7.06907e-05	9.82127e-05	0.0453276	Control		K12263	0	1.79607e-07	0.0284407	Control
K02569	8.00719e-06	7.10284e-07	0.0453276	Infection		K12428	0	1.2107e-07	0.0284407	Control
K02574	0.000175804	0.000222522	0.0453276	Control		K14521	0	1.90354e-07	0.0284407	Control
K02587	1.5607e-06	4.07852e-06	0.0453276	Control		K14573	0	1.42854e-07	0.0284407	Control
K02588	1.28473e-06	3.47209e-06	0.0453276	Control		K14824	0	2.01908e-07	0.0284407	Control
K02600	0.000367059	0.000332611	0.0453276	Infection		K15355	0	1.12631e-06	0.0284407	Control
K02601	0.000304599	0.000269866	0.0453276	Infection		K16196	0	2.2326e-07	0.0284407	Control
K02835	0.000315087	0.000263832	0.0453276	Infection		K17310	0	1.62943e-07	0.0284407	Control
K02836	0.000328351	0.000297787	0.0453276	Infection		K17807	2.02085e-06	0	0.0284407	Infection
K02909	8.36195e-05	6.25458e-05	0.0453276	Infection		K19336	4.03203e-08	0	0.0284407	Infection
K02931	0.000204399	0.000183221	0.0453276	Infection		K19800	0	1.25704e-07	0.0284407	Control
K02968	0.000140196	0.00011859	0.0453276	Infection		K19844	0	1.25128e-07	0.0284407	Control
K02990	0.000179827	0.000157653	0.0453276	Infection		K20027	0	1.36167e-07	0.0284407	Control
K03070	0.000645742	0.000596566	0.0453276	Infection		K20543	2.39175e-08	0	0.0284407	Infection
K03168	0.000512696	0.000462626	0.0453276	Infection		K20878	0	1.64516e-07	0.0284407	Control
K03214	1.46267e-05	1.06269e-06	0.0453276	Infection		K24523	0	1.44992e-07	0.0284407	Control
K03227	4.12901e-07	1.14585e-06	0.0453276	Control		K25110	0	1.14813e-07	0.0284407	Control
K03307	0.000409557	0.000317458	0.0453276	Infection		K04789	3.3686e-08	2.23709e-07	0.02948	Control
K03337	3.04846e-05	1.64446e-05	0.0453276	Infection		K08790	1.00401e-07	6.80568e-07	0.02948	Control
K03412	0.000115982	0.000178559	0.0453276	Control		K09461	5.54167e-07	1.48695e-07	0.02948	Infection
K03415	7.84722e-05	0.000115088	0.0453276	Control		K14193	3.87935e-08	2.76586e-07	0.02948	Control
K03430	1.54836e-05	5.17246e-06	0.0453276	Infection		K16839	4.96873e-08	2.81939e-07	0.02948	Control
K03501	0.000284966	0.000260886	0.0453276	Infection		K20264	2.98933e-07	6.48782e-08	0.02948	Infection
K03530	0.00033849	0.000403081	0.0453276	Control		K00108	8.72608e-08	6.64594e-07	0.0303479	Control
K03570	0.000266488	0.000233544	0.0453276	Infection		K00407	3.83262e-07	1.97225e-06	0.0303479	Control
K03588	0.000502343	0.000457451	0.0453276	Infection		K02977	8.41404e-07	9.69062e-08	0.0303479	Infection
K03595	0.000300046	0.000263056	0.0453276	Infection		K06992	7.47712e-07	3.70846e-06	0.0303479	Control
K03656	1.55523e-05	4.26004e-06	0.0453276	Infection		K07501	8.28292e-07	4.27349e-06	0.0303479	Control
K03708	2.93182e-05	1.20359e-05	0.0453276	Infection		K09726	1.3489e-06	5.57573e-06	0.0303479	Control
K03794	2.49587e-07	1.30434e-06	0.0453276	Control		K09860	5.95763e-07	3.73655e-06	0.0303479	Control
K03809	1.67452e-05	1.08885e-05	0.0453276	Infection		K10300	8.3636e-07	3.93148e-06	0.0303479	Control
K03814	2.31762e-05	5.04279e-06	0.0453276	Infection		K11014	8.03584e-07	3.60168e-06	0.0303479	Control
K03851	2.87079e-06	6.10347e-06	0.0453276	Control		K16353	1.7858e-07	3.13936e-08	0.0303479	Infection
K03887	6.52845e-07	1.4295e-06	0.0453276	Control		K20887	1.32299e-06	7.25282e-08	0.0303479	Infection
K03929	0.000151011	0.00017493	0.0453276	Control		K00011	1.21369e-06	2.40017e-06	0.030639	Control
K03930	0.000108835	0.000128951	0.0453276	Control		K00022	1.56653e-05	7.45281e-06	0.030639	Infection
K04013	1.05609e-05	3.16861e-07	0.0453276	Infection		K00029	0.000180876	0.000135464	0.030639	Infection
K04066	0.000476335	0.00043522	0.0453276	Infection		K00097	0.000166075	0.000126402	0.030639	Infection
K04077	0.000366154	0.000330242	0.0453276	Infection		K00112	6.00464e-05	4.52755e-05	0.030639	Infection
K04749	3.64296e-05	5.03395e-05	0.0453276	Control		K00169	8.96901e-05	0.000129189	0.030639	Control
K04835	7.58449e-07	2.40362e-06	0.0453276	Control		K00170	5.61215e-05	7.80743e-05	0.030639	Control
K05363	3.06844e-05	1.90908e-05	0.0453276	Infection		K00171	2.83818e-05	4.08057e-05	0.030639	Control
K05515	0.00043637	0.000396851	0.0453276	Infection		K00175	0.000277892	0.000220608	0.030639	Infection
K05571	2.76992e-05	5.09579e-05	0.0453276	Control		K00185	2.09073e-05	1.08835e-05	0.030639	Infection
K05825	0.000146354	0.000111034	0.0453276	Infection		K00198	2.79209e-05	4.12476e-05	0.030639	Control
K05847	3.94174e-05	1.98852e-05	0.0453276	Infection		K00303	8.29602e-06	1.29974e-05	0.030639	Control
K05910	2.9581e-05	4.64014e-06	0.0453276	Infection		K00323	1.80033e-06	6.35264e-06	0.030639	Control
K05966	1.4067e-05	4.84532e-06	0.0453276	Infection		K00337	0.000110464	8.16254e-05	0.030639	Infection
K05995	6.21266e-05	8.41553e-05	0.0453276	Control		K00338	0.000100641	7.06149e-05	0.030639	Infection
K06016	8.17662e-06	1.13189e-05	0.0453276	Control		K00341	0.000153044	0.000109415	0.030639	Infection
K06331	4.32059e-05	7.29291e-05	0.0453276	Control		K00342	0.000135385	9.5785e-05	0.030639	Infection
K06336	3.77444e-07	9.48944e-07	0.0453276	Control		K00395	8.77144e-07	3.44213e-06	0.030639	Control
K06374	0.000108396	8.93736e-05	0.0453276	Infection		K00411	7.64472e-07	3.12411e-06	0.030639	Control
K06392	2.9058e-05	3.74718e-05	0.0453276	Control		K00428	1.72942e-05	9.07709e-06	0.030639	Infection
K06411	7.16063e-05	4.91632e-05	0.0453276	Infection		K00612	2.26975e-05	4.12554e-05	0.030639	Control
K06911	3.34377e-05	7.1811e-06	0.0453276	Infection		K00619	4.88119e-06	9.55337e-06	0.030639	Control
K07001	0.000490827	0.000379355	0.0453276	Infection		K00620	0.000154973	0.00018528	0.030639	Control
K07106	8.27614e-05	5.46082e-05	0.0453276	Infection		K00661	0.000381364	0.000336104	0.030639	Infection
K07137	0.000469867	0.000439757	0.0453276	Infection		K00677	0.000210086	0.000154549	0.030639	Infection
K07154	0.000276756	0.000340156	0.0453276	Control		K00678	3.12495e-06	4.88487e-06	0.030639	Control
K07166	4.6878e-05	5.89251e-05	0.0453276	Control		K00688	0.000560876	0.000611505	0.030639	Control
K07257	1.41293e-05	2.53123e-05	0.0453276	Control		K00710	1.73861e-06	7.28513e-07	0.030639	Infection
K07279	0.000111978	6.57071e-05	0.0453276	Infection		K00720	1.02329e-06	3.01861e-06	0.030639	Control
K07309	1.66644e-05	8.79388e-06	0.0453276	Infection		K00728	5.52484e-05	8.72742e-05	0.030639	Control
K07464	5.45493e-05	8.14881e-05	0.0453276	Control		K00760	0.000222107	0.000203002	0.030639	Infection
K07478	0.000416476	0.000383494	0.0453276	Infection		K00771	8.79563e-06	4.34933e-06	0.030639	Infection
K07590	7.49608e-06	1.18032e-05	0.0453276	Control		K00815	5.88632e-06	3.41243e-06	0.030639	Infection
K07694	6.2472e-06	3.39537e-06	0.0453276	Infection		K00844	1.36432e-06	3.37516e-06	0.030639	Control
K07696	2.40665e-05	1.16635e-05	0.0453276	Infection		K00874	0.00020634	0.000186269	0.030639	Infection
K07776	0.000397443	0.000560567	0.0453276	Control		K00878	4.57862e-05	5.8737e-05	0.030639	Control
K07991	6.88022e-07	1.43718e-06	0.0453276	Control		K00881	2.54529e-06	6.74967e-06	0.030639	Control
K08222	4.52444e-06	2.58979e-06	0.0453276	Infection		K00918	3.30724e-06	6.67173e-06	0.030639	Control
K08319	8.99401e-06	7.61853e-07	0.0453276	Infection		K00946	0.000163531	0.000127191	0.030639	Infection
K08606	1.43385e-06	2.78552e-06	0.0453276	Control		K00949	0.000125413	0.000158469	0.030639	Control
K08969	1.80985e-06	4.34268e-06	0.0453276	Control		K00955	5.42808e-05	8.73627e-05	0.030639	Control
K09004	2.18723e-06	3.80938e-06	0.0453276	Control		K00957	4.96557e-05	7.57177e-05	0.030639	Control
K09020	8.82676e-06	2.64866e-06	0.0453276	Infection		K01058	0.000108423	7.83843e-05	0.030639	Infection
K09118	1.97656e-05	8.29535e-06	0.0453276	Infection		K01114	2.28946e-06	2.92172e-07	0.030639	Infection
K09155	1.87036e-05	4.33294e-05	0.0453276	Control		K01193	0.000260163	0.000331035	0.030639	Control
K09251	1.17417e-05	1.09115e-06	0.0453276	Infection		K01216	4.34588e-06	6.92021e-06	0.030639	Control
K09461	5.41199e-07	1.45158e-07	0.0453276	Infection		K01258	0.000309382	0.000258852	0.030639	Infection
K09527	2.22393e-07	9.14507e-08	0.0453276	Infection		K01318	1.30647e-05	8.27499e-06	0.030639	Infection
K09690	8.8679e-05	0.000123753	0.0453276	Control		K01337	7.01182e-06	2.89849e-06	0.030639	Infection
K09729	2.64654e-06	5.34419e-06	0.0453276	Control		K01365	2.92699e-07	1.74493e-06	0.030639	Control
K10201	1.69799e-05	2.44823e-05	0.0453276	Control		K01372	0.000336293	0.000283	0.030639	Infection
K10530	3.96135e-06	1.23696e-05	0.0453276	Control		K01400	2.06303e-06	9.66556e-07	0.030639	Infection
K10541	4.60297e-05	7.50959e-05	0.0453276	Control		K01496	3.36787e-05	2.29894e-05	0.030639	Infection
K10542	5.57873e-05	8.54916e-05	0.0453276	Control		K01500	2.94577e-05	3.45975e-05	0.030639	Control
K10557	1.26985e-05	2.91206e-06	0.0453276	Infection		K01567	9.0334e-05	0.000117248	0.030639	Control
K10563	6.97188e-05	9.48393e-05	0.0453276	Control		K01584	6.389e-07	1.84009e-06	0.030639	Control
K10752	2.33306e-07	6.01469e-07	0.0453276	Control		K01599	6.53207e-05	7.90994e-05	0.030639	Control
K10796	2.04628e-06	3.82694e-06	0.0453276	Control		K01625	0.000180742	0.000153321	0.030639	Infection
K10918	4.30353e-07	7.97159e-07	0.0453276	Control		K01633	8.8821e-05	6.65127e-05	0.030639	Infection
K11069	0.000167951	0.00020033	0.0453276	Control		K01676	0.00014943	0.000108095	0.030639	Infection
K11180	2.57737e-06	6.43268e-06	0.0453276	Control		K01682	1.14574e-06	6.10271e-06	0.030639	Control
K11181	3.14077e-06	6.94154e-06	0.0453276	Control		K01712	0.000117678	9.23855e-05	0.030639	Infection
K11383	9.90581e-06	3.20391e-06	0.0453276	Infection		K01727	4.98412e-06	8.50588e-06	0.030639	Control
K11521	3.24296e-06	7.86039e-06	0.0453276	Control		K01735	0.000296881	0.000274367	0.030639	Infection
K11634	1.09714e-05	2.05094e-05	0.0453276	Control		K01791	0.000188827	0.000170298	0.030639	Infection
K11786	1.75288e-06	1.10216e-06	0.0453276	Infection		K01802	0.0002063	0.000148146	0.030639	Infection
K11911	1.03892e-05	7.41302e-07	0.0453276	Infection		K01869	0.000513193	0.000488225	0.030639	Infection
K12138	1.77389e-05	6.82567e-06	0.0453276	Infection		K01876	0.000497281	0.000519675	0.030639	Control
K12217	1.21545e-05	2.02353e-05	0.0453276	Control		K01885	0.000392346	0.000326743	0.030639	Infection
K12234	1.43797e-06	4.39692e-06	0.0453276	Control		K01950	0.000414027	0.000391204	0.030639	Infection
K12282	2.47929e-06	5.25729e-06	0.0453276	Control		K01956	0.000312899	0.000293808	0.030639	Infection
K12553	3.23569e-07	1.56253e-06	0.0453276	Control		K01990	0.00214387	0.00260044	0.030639	Control
K12573	0.000430839	0.000385146	0.0453276	Infection		K02003	0.002103	0.00250906	0.030639	Control
K12942	3.50182e-05	2.29036e-05	0.0453276	Infection		K02025	0.000450784	0.000590512	0.030639	Control
K12963	7.46929e-06	5.96235e-07	0.0453276	Infection		K02111	0.000313174	0.000273316	0.030639	Infection
K12986	4.02679e-06	6.66005e-06	0.0453276	Control		K02188	6.87756e-05	8.7857e-05	0.030639	Control
K13004	7.9273e-05	5.87926e-05	0.0453276	Infection		K02190	7.30355e-05	8.80415e-05	0.030639	Control
K13171	8.41226e-07	1.49708e-06	0.0453276	Control		K02278	3.77883e-05	5.1423e-05	0.030639	Control
K13288	1.73679e-05	6.43365e-06	0.0453276	Infection		K02283	0.000207057	0.000279045	0.030639	Control
K13483	8.44599e-06	7.47273e-07	0.0453276	Infection		K02339	1.78263e-06	4.42611e-07	0.030639	Infection
K13638	8.70979e-06	1.84274e-06	0.0453276	Infection		K02361	8.37414e-05	5.99421e-05	0.030639	Infection
K13651	1.07864e-06	2.76867e-06	0.0453276	Control		K02386	4.8201e-06	8.53059e-06	0.030639	Control
K13924	6.59626e-05	9.07422e-05	0.0453276	Control		K02420	4.28821e-05	6.24219e-05	0.030639	Control
K14086	2.2797e-05	1.19264e-05	0.0453276	Infection		K02422	0.00011029	0.000152571	0.030639	Control
K14534	1.20785e-05	2.01634e-05	0.0453276	Control		K02476	2.83188e-05	3.85464e-05	0.030639	Control
K14978	3.65432e-06	4.63335e-07	0.0453276	Infection		K02477	0.000446747	0.000550899	0.030639	Control
K15372	1.40781e-06	3.12535e-06	0.0453276	Control		K02499	0.000153401	0.000119748	0.030639	Infection
K15460	0.000250814	0.000228008	0.0453276	Infection		K02529	0.000830075	0.000993502	0.030639	Control
K15545	6.08659e-05	3.86138e-05	0.0453276	Infection		K02548	0.000190305	0.000139708	0.030639	Infection
K15640	2.97752e-05	4.5136e-05	0.0453276	Control		K02551	0.00023857	0.000171434	0.030639	Infection
K15739	2.51826e-06	6.91807e-06	0.0453276	Control		K02558	1.89741e-05	1.10555e-05	0.030639	Infection
K15772	6.42916e-05	0.000103147	0.0453276	Control		K02565	8.96022e-05	0.000123288	0.030639	Control
K16212	9.88449e-05	0.000118502	0.0453276	Control		K02572	1.92403e-07	5.89762e-07	0.030639	Control
K16267	2.1624e-07	6.16527e-07	0.0453276	Control		K02655	3.47468e-06	1.5479e-06	0.030639	Infection
K16560	1.25968e-05	2.13015e-05	0.0453276	Control		K02664	9.17611e-06	3.65453e-06	0.030639	Infection
K16627	8.75471e-06	1.7143e-05	0.0453276	Control		K02784	0.000174335	0.000230269	0.030639	Control
K16650	2.40931e-05	4.83058e-05	0.0453276	Control		K02839	5.12373e-05	3.70045e-05	0.030639	Infection
K16698	0.000208211	0.000257112	0.0453276	Control		K02886	0.000267496	0.000246933	0.030639	Infection
K16915	2.62169e-06	4.55828e-06	0.0453276	Control		K02892	0.000167583	0.000149422	0.030639	Infection
K16959	7.36767e-07	1.37142e-06	0.0453276	Control		K02933	0.000202349	0.000176544	0.030639	Infection
K17680	4.39622e-05	2.4803e-05	0.0453276	Infection		K03073	0.000118837	0.000101165	0.030639	Infection
K17686	1.30309e-06	2.82312e-06	0.0453276	Control		K03091	0.000501507	0.00059737	0.030639	Control
K17759	4.62838e-06	8.40782e-06	0.0453276	Control		K03106	0.000311677	0.000292871	0.030639	Infection
K17869	7.86559e-06	1.44255e-05	0.0453276	Control		K03113	8.81405e-05	6.56515e-05	0.030639	Infection
K17892	1.63813e-05	9.07777e-06	0.0453276	Infection		K03238	4.95086e-05	3.25425e-05	0.030639	Infection
K18104	2.07356e-05	4.57379e-05	0.0453276	Control		K03281	0.000368423	0.000309551	0.030639	Infection
K18120	1.01123e-05	1.46973e-05	0.0453276	Control		K03298	0.000153259	0.000124551	0.030639	Infection
K18284	4.42868e-06	9.14749e-06	0.0453276	Control		K03431	0.000187096	0.000206492	0.030639	Control
K18530	1.11073e-05	5.197e-07	0.0453276	Infection		K03455	0.000313879	0.000250788	0.030639	Infection
K18581	0.000158074	0.000119198	0.0453276	Infection		K03497	0.00146364	0.0017185	0.030639	Control
K18816	2.24155e-05	4.16104e-05	0.0453276	Control		K03499	0.000547673	0.000503784	0.030639	Infection
K19117	7.01225e-05	9.42219e-05	0.0453276	Control		K03555	0.000832586	0.000762146	0.030639	Infection
K19128	1.37498e-06	2.63368e-06	0.0453276	Control		K03566	2.58505e-06	4.20528e-06	0.030639	Control
K19130	1.02993e-06	2.26171e-06	0.0453276	Control		K03583	5.42239e-06	1.03646e-06	0.030639	Infection
K19299	1.73541e-06	4.54255e-06	0.0453276	Control		K03600	1.86876e-06	2.67597e-07	0.030639	Infection
K19334	0.000127899	7.13606e-05	0.0453276	Infection		K03652	9.04226e-05	7.43652e-05	0.030639	Infection
K19405	3.68897e-05	1.67748e-05	0.0453276	Infection		K03660	6.39762e-05	8.62648e-05	0.030639	Control
K19411	2.5868e-05	1.26303e-05	0.0453276	Infection		K03667	1.67717e-05	2.63539e-05	0.030639	Control
K19504	1.09234e-05	2.11021e-05	0.0453276	Control		K03698	0.000126381	0.000150662	0.030639	Control
K19967	1.0654e-06	2.4101e-06	0.0453276	Control		K03701	0.000923012	0.000807085	0.030639	Infection
K20098	9.76055e-07	1.79219e-06	0.0453276	Control		K03710	9.78868e-05	7.21488e-05	0.030639	Infection
K20531	2.25112e-06	3.65038e-06	0.0453276	Control		K03718	0.00012684	9.63397e-05	0.030639	Infection
K20708	1.07186e-05	9.29954e-07	0.0453276	Infection		K03750	4.93651e-05	6.45275e-05	0.030639	Control
K21444	2.52058e-05	3.65607e-06	0.0453276	Infection		K03758	5.25063e-05	3.21683e-05	0.030639	Infection
K21479	3.63261e-05	2.45395e-05	0.0453276	Infection		K03770	0.000223183	0.000178646	0.030639	Infection
K21528	2.87437e-05	0.000156746	0.0453276	Control		K03852	1.47996e-06	5.03979e-06	0.030639	Control
K21619	9.81644e-07	2.47459e-06	0.0453276	Control		K03979	0.0004587	0.000412303	0.030639	Infection
K21834	2.32402e-06	3.81047e-06	0.0453276	Control		K04018	2.80791e-06	6.3469e-07	0.030639	Infection
K21909	9.75973e-07	2.83756e-06	0.0453276	Control		K04019	3.70224e-06	7.10846e-06	0.030639	Control
K21929	0.000189476	0.000153004	0.0453276	Infection		K04026	2.2734e-06	5.11598e-06	0.030639	Control
K22213	3.47125e-05	2.66863e-05	0.0453276	Infection		K04033	3.73097e-07	9.91802e-07	0.030639	Control
K22310	1.12114e-06	1.22298e-07	0.0453276	Infection		K04034	0.000210928	0.000271134	0.030639	Control
K22606	8.57396e-07	1.53507e-06	0.0453276	Control		K04063	6.52043e-07	1.55495e-06	0.030639	Control
K22883	5.5866e-07	1.47504e-06	0.0453276	Control		K04069	0.000331326	0.00027608	0.030639	Infection
K23073	2.59604e-06	1.00775e-06	0.0453276	Infection		K04084	0.000107223	8.00526e-05	0.030639	Infection
K23077	1.42285e-06	2.82561e-06	0.0453276	Control		K04516	0.00013149	9.97962e-05	0.030639	Infection
K23251	1.00888e-05	4.00405e-06	0.0453276	Infection		K04708	5.63422e-06	1.50355e-06	0.030639	Infection
K23303	1.45437e-06	3.94555e-06	0.0453276	Control		K04760	2.27933e-06	5.78522e-07	0.030639	Infection
K23997	0.000342179	0.000309527	0.0453276	Infection		K04768	8.4808e-07	2.87782e-06	0.030639	Control
K23999	6.84243e-05	4.37224e-05	0.0453276	Infection		K05338	1.33082e-06	2.52015e-06	0.030639	Control
K24310	2.75131e-05	1.80555e-05	0.0453276	Infection		K05367	2.79331e-05	4.38963e-05	0.030639	Control
K24648	2.92801e-05	1.96132e-05	0.0453276	Infection		K05539	2.92251e-06	6.20337e-07	0.030639	Infection
K24700	6.06732e-07	1.37146e-06	0.0453276	Control		K05595	5.22586e-05	3.59814e-05	0.030639	Infection
K24936	3.01977e-06	2.04599e-06	0.0453276	Infection		K05791	6.11339e-05	3.40476e-05	0.030639	Infection
K25155	9.47003e-05	0.000160826	0.0453276	Control		K05881	2.42434e-06	4.28099e-06	0.030639	Control
K25156	0.00012268	0.000223735	0.0453276	Control		K05919	0.000192335	0.000168393	0.030639	Infection
K25263	6.23153e-07	1.82989e-07	0.0453276	Infection		K05934	3.04107e-05	4.67642e-05	0.030639	Control
						K05942	4.76759e-05	6.54748e-05	0.030639	Control
						K06012	0.000108194	0.000131924	0.030639	Control
						K06118	8.86843e-07	2.36543e-06	0.030639	Control
						K06132	1.04768e-05	2.0579e-05	0.030639	Control
						K06179	0.000123185	0.000147053	0.030639	Control
						K06186	3.00498e-06	1.17662e-06	0.030639	Infection
						K06201	0.000128772	0.000110226	0.030639	Infection
						K06215	4.82003e-05	6.23231e-05	0.030639	Control
						K06281	2.6725e-05	1.34712e-05	0.030639	Infection
						K06390	0.000103334	0.000129609	0.030639	Control
						K06398	0.00014149	0.000169993	0.030639	Control
						K06399	0.000124609	0.000150167	0.030639	Control
						K06438	0.000111775	0.000140329	0.030639	Control
						K06603	3.42612e-05	5.39882e-05	0.030639	Control
						K06605	6.11232e-06	9.15976e-06	0.030639	Control
						K06967	0.00010652	0.000125527	0.030639	Control
						K06973	0.00011752	0.000138989	0.030639	Control
						K06999	6.85406e-06	3.57281e-06	0.030639	Infection
						K07013	3.11914e-06	4.6738e-06	0.030639	Control
						K07016	1.18917e-05	1.86912e-05	0.030639	Control
						K07017	1.48724e-05	2.16149e-05	0.030639	Control
						K07019	3.07179e-06	7.15275e-07	0.030639	Infection
						K07030	0.000184882	0.000215128	0.030639	Control
						K07039	6.15238e-05	8.07643e-05	0.030639	Control
						K07056	0.00040307	0.000356993	0.030639	Infection
						K07074	7.50896e-05	0.000103993	0.030639	Control
						K07082	0.000249423	0.000216354	0.030639	Infection
						K07102	0.000121089	8.16716e-05	0.030639	Infection
						K07112	1.87558e-05	3.28746e-05	0.030639	Control
						K07122	1.49075e-06	1.63993e-07	0.030639	Infection
						K07126	0.000534512	0.000452937	0.030639	Infection
						K07160	7.72948e-06	1.23174e-05	0.030639	Control
						K07164	0.000142906	0.00010658	0.030639	Infection
						K07271	0.000196151	0.000245349	0.030639	Control
						K07306	7.83689e-05	4.54843e-05	0.030639	Infection
						K07318	5.41502e-05	7.22418e-05	0.030639	Control
						K07321	3.42634e-05	5.14606e-05	0.030639	Control
						K07386	0.000278346	0.000228508	0.030639	Infection
						K07443	9.22749e-05	0.000113409	0.030639	Control
						K07457	1.18348e-06	4.14668e-06	0.030639	Control
						K07473	0.000165551	0.000201315	0.030639	Control
						K07483	0.000815891	0.000976215	0.030639	Control
						K07496	0.00060649	0.000933706	0.030639	Control
						K07559	2.68961e-05	4.49854e-05	0.030639	Control
						K07568	0.000425627	0.000376861	0.030639	Infection
						K07678	0.000134527	0.000187959	0.030639	Control
						K07704	2.13912e-05	2.70066e-05	0.030639	Control
						K07705	0.00100597	0.00123596	0.030639	Control
						K07711	1.76451e-06	4.31849e-07	0.030639	Infection
						K07715	1.58718e-06	9.43169e-07	0.030639	Infection
						K07739	3.43543e-05	2.38149e-05	0.030639	Infection
						K07768	0.000231944	0.000293801	0.030639	Control
						K07787	0.000170305	0.000119245	0.030639	Infection
						K08068	9.85479e-06	2.30878e-05	0.030639	Control
						K08153	5.43668e-05	4.34115e-05	0.030639	Infection
						K08164	7.55402e-06	2.57498e-06	0.030639	Infection
						K08223	0.000127209	9.68042e-05	0.030639	Infection
						K08289	0.000122328	9.26551e-05	0.030639	Infection
						K08344	1.97912e-05	8.48296e-06	0.030639	Infection
						K08587	3.03283e-06	5.10449e-06	0.030639	Control
						K08640	6.09879e-05	7.73835e-05	0.030639	Control
						K08989	2.79531e-07	2.43468e-06	0.030639	Control
						K09016	7.21558e-06	2.31877e-06	0.030639	Infection
						K09157	0.000142274	0.000162715	0.030639	Control
						K09565	3.9709e-06	1.52505e-06	0.030639	Infection
						K09584	1.34081e-07	7.95307e-08	0.030639	Infection
						K09789	1.84747e-05	1.43214e-05	0.030639	Infection
						K09792	1.39912e-06	4.43571e-06	0.030639	Control
						K09797	0.0001284	9.9192e-05	0.030639	Infection
						K09862	2.03839e-06	6.25787e-07	0.030639	Infection
						K09928	6.19308e-06	2.55748e-06	0.030639	Infection
						K09961	2.13308e-05	2.92639e-05	0.030639	Control
						K09969	4.12991e-06	8.87131e-07	0.030639	Infection
						K09970	3.46037e-06	7.00475e-07	0.030639	Infection
						K09971	3.6466e-06	7.81739e-07	0.030639	Infection
						K09973	6.29081e-05	4.69662e-05	0.030639	Infection
						K09979	6.99222e-06	4.39413e-06	0.030639	Infection
						K10012	8.85506e-05	6.68251e-05	0.030639	Infection
						K10038	2.27256e-05	1.50911e-05	0.030639	Infection
						K10671	1.14534e-05	1.76598e-05	0.030639	Control
						K10975	7.02675e-08	6.13496e-07	0.030639	Control
						K11021	4.23376e-05	3.23025e-05	0.030639	Infection
						K11065	9.46902e-05	7.05862e-05	0.030639	Infection
						K11150	7.38191e-06	3.56789e-06	0.030639	Infection
						K11206	7.92243e-06	5.69652e-06	0.030639	Infection
						K11249	1.45688e-05	2.00251e-05	0.030639	Control
						K11407	1.49347e-06	3.07879e-07	0.030639	Infection
						K11440	2.09039e-06	7.65651e-07	0.030639	Infection
						K11694	1.38122e-05	6.03248e-06	0.030639	Infection
						K11719	3.32347e-06	7.31295e-07	0.030639	Infection
						K11936	0.000139574	0.000112629	0.030639	Infection
						K12049	3.84879e-06	1.53415e-05	0.030639	Control
						K12056	1.01252e-05	3.98943e-06	0.030639	Infection
						K12063	0.00111574	0.000966192	0.030639	Infection
						K12196	1.70475e-06	3.57904e-06	0.030639	Control
						K12243	1.27758e-05	1.63153e-05	0.030639	Control
						K12510	9.49357e-05	0.000127315	0.030639	Control
						K12511	0.000109402	0.000151257	0.030639	Control
						K12524	0.000124689	8.7589e-05	0.030639	Infection
						K12543	4.33479e-06	6.37694e-06	0.030639	Control
						K12573	0.000428248	0.0004028	0.030639	Infection
						K12582	2.9771e-05	1.79669e-05	0.030639	Infection
						K12660	6.1761e-07	2.40018e-06	0.030639	Control
						K12684	5.54176e-06	1.9153e-05	0.030639	Control
						K12685	9.50272e-06	2.19122e-06	0.030639	Infection
						K12963	8.36782e-07	3.19663e-07	0.030639	Infection
						K12990	6.94958e-05	4.7041e-05	0.030639	Infection
						K13018	0.000141552	0.000117911	0.030639	Infection
						K13274	1.70639e-05	2.63197e-05	0.030639	Control
						K13290	1.90144e-05	2.49647e-05	0.030639	Control
						K13378	0.000141477	9.90036e-05	0.030639	Infection
						K13444	2.93578e-05	2.1658e-05	0.030639	Infection
						K13482	2.90938e-07	6.25926e-07	0.030639	Control
						K13509	4.30974e-07	1.62874e-06	0.030639	Control
						K13570	1.05238e-06	3.17963e-07	0.030639	Infection
						K13643	7.5812e-05	9.68359e-05	0.030639	Control
						K13695	3.8821e-05	2.65122e-05	0.030639	Infection
						K13797	6.5787e-06	1.93673e-05	0.030639	Control
						K13921	7.32802e-06	1.26864e-05	0.030639	Control
						K13924	6.36472e-05	8.10851e-05	0.030639	Control
						K13966	2.13689e-06	3.65742e-06	0.030639	Control
						K14107	1.0261e-06	1.69316e-07	0.030639	Infection
						K14138	2.03197e-05	3.19048e-05	0.030639	Control
						K14437	6.55114e-06	1.94605e-06	0.030639	Infection
						K14445	0.000124369	8.9697e-05	0.030639	Infection
						K14761	6.58083e-05	7.58642e-05	0.030639	Control
						K14986	1.35188e-06	9.35132e-07	0.030639	Infection
						K15125	2.66489e-05	4.67873e-05	0.030639	Control
						K15372	1.56314e-06	3.20504e-06	0.030639	Control
						K15520	5.77727e-06	3.53358e-06	0.030639	Infection
						K15553	5.58475e-05	7.88882e-05	0.030639	Control
						K15555	4.57883e-05	7.0987e-05	0.030639	Control
						K15599	1.17167e-06	6.08122e-07	0.030639	Infection
						K15895	5.23018e-06	1.01386e-05	0.030639	Control
						K15984	3.08206e-06	1.53046e-06	0.030639	Infection
						K16028	0.000133988	0.000112212	0.030639	Infection
						K16050	8.82509e-06	5.12192e-06	0.030639	Infection
						K16150	0.00024069	0.000195626	0.030639	Infection
						K16202	5.86398e-06	2.2766e-06	0.030639	Infection
						K16555	5.2247e-05	3.38555e-05	0.030639	Infection
						K16692	0.000304656	0.000201592	0.030639	Infection
						K16697	3.57683e-05	2.67712e-05	0.030639	Infection
						K16702	1.96659e-05	3.24563e-05	0.030639	Control
						K16881	4.52792e-05	6.53805e-05	0.030639	Control
						K16907	4.68891e-05	5.80382e-05	0.030639	Control
						K16921	8.3639e-05	9.74051e-05	0.030639	Control
						K17228	1.10406e-06	5.18508e-06	0.030639	Control
						K17239	8.65026e-07	1.65059e-06	0.030639	Control
						K17319	0.000304315	0.00043859	0.030639	Control
						K17550	5.23819e-06	1.28789e-06	0.030639	Infection
						K17647	5.79317e-07	1.19366e-07	0.030639	Infection
						K17883	3.89554e-07	7.86748e-07	0.030639	Control
						K18189	2.17075e-05	1.55072e-05	0.030639	Infection
						K18235	2.21367e-07	6.47904e-07	0.030639	Control
						K18286	9.20805e-08	1.87878e-07	0.030639	Control
						K18300	4.85059e-06	1.14846e-06	0.030639	Infection
						K18335	1.11095e-05	7.28043e-06	0.030639	Infection
						K18345	0.000303439	0.000397202	0.030639	Control
						K18350	0.000385027	0.000497745	0.030639	Control
						K18676	0.000129349	9.53882e-05	0.030639	Infection
						K18778	2.4022e-06	6.50386e-07	0.030639	Infection
						K18785	0.00011414	0.000146889	0.030639	Control
						K18866	2.96444e-05	4.449e-05	0.030639	Control
						K18887	0.000522053	0.000622593	0.030639	Control
						K18997	3.85618e-06	5.31147e-06	0.030639	Control
						K19001	4.31495e-06	7.02264e-06	0.030639	Control
						K19055	6.98245e-05	8.71921e-05	0.030639	Control
						K19081	0.000238618	0.000297694	0.030639	Control
						K19084	0.000133966	0.000180371	0.030639	Control
						K19140	4.51428e-06	7.19567e-06	0.030639	Control
						K19155	1.31384e-06	3.26839e-07	0.030639	Infection
						K19239	7.02607e-05	5.1083e-05	0.030639	Infection
						K19299	4.4421e-06	1.00411e-05	0.030639	Control
						K19341	3.80654e-06	8.97279e-07	0.030639	Infection
						K19349	8.76686e-07	1.56216e-06	0.030639	Control
						K19597	1.19357e-05	7.40936e-06	0.030639	Infection
						K19668	1.69861e-05	1.16202e-05	0.030639	Infection
						K19856	8.94815e-07	3.00517e-06	0.030639	Control
						K20093	2.31912e-06	4.3682e-06	0.030639	Control
						K20114	5.42074e-07	1.07455e-07	0.030639	Infection
						K20460	7.4321e-05	9.43643e-05	0.030639	Control
						K20461	7.69742e-05	9.64202e-05	0.030639	Control
						K20487	0.000348465	0.000452795	0.030639	Control
						K20490	5.67224e-05	7.55052e-05	0.030639	Control
						K20491	4.93976e-05	6.8705e-05	0.030639	Control
						K20798	9.05784e-07	1.69765e-06	0.030639	Control
						K20829	2.89725e-06	7.82236e-07	0.030639	Infection
						K20938	1.52153e-06	6.19697e-06	0.030639	Control
						K20948	5.26188e-06	2.90808e-06	0.030639	Infection
						K21023	7.54571e-05	0.000103912	0.030639	Control
						K21057	1.5789e-05	9.4313e-06	0.030639	Infection
						K21140	1.15081e-05	2.68244e-05	0.030639	Control
						K21307	1.821e-05	6.47616e-06	0.030639	Infection
						K21420	7.61771e-07	3.19017e-06	0.030639	Control
						K21454	1.10722e-06	3.78331e-06	0.030639	Control
						K21460	1.66673e-06	9.01432e-07	0.030639	Infection
						K21557	0.000148852	0.000111162	0.030639	Infection
						K21574	0.000145931	0.00011151	0.030639	Infection
						K21636	0.000666713	0.000781992	0.030639	Control
						K21744	0.000185945	0.000237331	0.030639	Control
						K21936	1.14509e-05	5.57145e-06	0.030639	Infection
						K21947	3.10751e-06	5.13974e-06	0.030639	Control
						K22132	0.000266997	0.000245639	0.030639	Infection
						K22135	2.31224e-06	4.48449e-06	0.030639	Control
						K22900	5.07432e-05	6.54165e-05	0.030639	Control
						K23264	1.46332e-06	3.63374e-06	0.030639	Control
						K23301	4.91493e-06	1.82061e-06	0.030639	Infection
						K23352	8.798e-05	0.000103675	0.030639	Control
						K24041	6.40864e-05	8.39813e-05	0.030639	Control
						K25027	0.000211546	0.00016745	0.030639	Infection
						K25151	6.73411e-05	8.35016e-05	0.030639	Control
						K25172	2.07364e-07	7.04516e-08	0.030639	Infection
						K25199	1.78352e-07	6.71717e-08	0.030639	Infection
						K25289	2.13203e-05	1.00147e-05	0.030639	Infection
						K25517	7.02706e-07	1.74151e-06	0.030639	Control
						K05739	1.62177e-07	3.55946e-08	0.0340869	Infection
						K07103	2.89815e-07	3.45534e-08	0.0340869	Infection
						K11932	4.47934e-08	4.87874e-07	0.0340869	Control
						K21132	2.5819e-07	1.96505e-08	0.0340869	Infection
						K00151	4.28323e-08	2.7629e-07	0.0379415	Control
						K02145	1.12762e-08	5.02068e-07	0.0379415	Control
						K07243	2.41952e-08	1.35006e-07	0.0379415	Control
						K10515	1.64244e-07	2.23759e-08	0.0379415	Infection
						K00105	1.18982e-07	1.95842e-08	0.0402534	Infection
						K07145	2.364e-08	3.59547e-07	0.0402534	Control
						K15849	4.13922e-07	2.09146e-08	0.0402534	Infection
						K00435	1.06728e-07	5.14339e-07	0.0415959	Control
						K04013	3.98284e-07	1.3007e-07	0.0438264	Infection
						K07771	7.86903e-08	3.59203e-07	0.0438264	Control
						K18239	3.73504e-07	1.14655e-07	0.0438264	Infection
						K25121	2.52889e-08	8.58925e-08	0.0438264	Control
						K00879	6.2249e-06	7.17647e-07	0.0449512	Infection
						K01833	6.45608e-07	2.18264e-06	0.0449512	Control
						K02828	9.31174e-08	5.47888e-07	0.0449512	Control
						K06176	1.02384e-06	4.96891e-06	0.0449512	Control
						K08077	9.61295e-07	3.57503e-06	0.0449512	Control
						K09804	8.08039e-07	3.55417e-06	0.0449512	Control
						K11013	1.09415e-06	4.9912e-06	0.0449512	Control
						K12052	2.38356e-06	9.83605e-06	0.0449512	Control
						K13689	6.07493e-07	2.84849e-06	0.0449512	Control
						K14407	2.29222e-07	7.45086e-07	0.0449512	Control
						K15735	1.0971e-07	6.41069e-07	0.0449512	Control
						K22136	3.63855e-08	4.16138e-07	0.0449512	Control
						K25317	1.1387e-06	4.41526e-06	0.0449512	Control
						K00019	2.76588e-06	3.84585e-06	0.0453276	Control
						K00024	0.000226923	0.000173096	0.0453276	Infection
						K00090	1.72088e-06	1.16684e-06	0.0453276	Infection
						K00161	2.56131e-06	4.9601e-06	0.0453276	Control
						K00177	0.000107878	8.99737e-05	0.0453276	Infection
						K00230	1.98446e-05	1.02631e-05	0.0453276	Infection
						K00282	0.000114079	8.44301e-05	0.0453276	Infection
						K00287	0.000203549	0.00017974	0.0453276	Infection
						K00343	0.000134621	9.62927e-05	0.0453276	Infection
						K00354	1.70221e-05	1.20539e-05	0.0453276	Infection
						K00382	0.000184894	0.000155138	0.0453276	Infection
						K00404	1.94937e-06	6.20563e-06	0.0453276	Control
						K00405	1.51529e-06	5.32913e-06	0.0453276	Control
						K00406	1.16234e-06	4.75842e-06	0.0453276	Control
						K00425	0.00019011	0.0001489	0.0453276	Infection
						K00523	3.17685e-06	9.58627e-07	0.0453276	Infection
						K00557	1.29276e-06	4.91134e-06	0.0453276	Control
						K00602	0.000332629	0.000301939	0.0453276	Infection
						K00625	0.000231671	0.000217658	0.0453276	Infection
						K00652	0.000227419	0.000158634	0.0453276	Infection
						K00681	2.13652e-05	1.52335e-05	0.0453276	Infection
						K00682	5.7263e-05	7.56704e-05	0.0453276	Control
						K00783	0.000208266	0.000189142	0.0453276	Infection
						K00798	0.000149414	0.000115092	0.0453276	Infection
						K00835	6.45566e-06	7.72767e-07	0.0453276	Infection
						K00857	0.000133471	0.000111933	0.0453276	Infection
						K00886	2.10376e-06	1.20674e-06	0.0453276	Infection
						K00912	0.000140724	0.000105061	0.0453276	Infection
						K00936	4.0027e-06	2.84461e-06	0.0453276	Infection
						K00979	0.000122952	9.91186e-05	0.0453276	Infection
						K00980	5.07122e-05	6.39784e-05	0.0453276	Control
						K00983	9.38082e-06	1.87277e-05	0.0453276	Control
						K01017	4.74844e-06	1.02779e-05	0.0453276	Control
						K01042	1.75562e-05	2.47924e-05	0.0453276	Control
						K01055	0.000138432	0.0001603	0.0453276	Control
						K01129	0.000314948	0.000293361	0.0453276	Infection
						K01134	0.000227317	0.000138806	0.0453276	Infection
						K01194	2.54576e-05	1.56836e-05	0.0453276	Infection
						K01201	6.02556e-05	7.00445e-05	0.0453276	Control
						K01259	8.22319e-05	5.99554e-05	0.0453276	Infection
						K01425	0.000103471	7.88873e-05	0.0453276	Infection
						K01468	0.000108286	9.42942e-05	0.0453276	Infection
						K01497	2.02786e-05	4.39928e-05	0.0453276	Control
						K01706	5.6495e-06	1.0061e-05	0.0453276	Control
						K01708	5.42002e-06	8.99056e-06	0.0453276	Control
						K01715	6.98995e-05	8.83345e-05	0.0453276	Control
						K01737	0.000136346	0.000108416	0.0453276	Infection
						K01751	2.56889e-05	3.413e-05	0.0453276	Control
						K01835	0.0004425	0.000471492	0.0453276	Control
						K01847	0.0003373	0.000251235	0.0453276	Infection
						K01857	3.19087e-06	8.54043e-07	0.0453276	Infection
						K01893	0.000335798	0.000305801	0.0453276	Infection
						K01916	3.45456e-05	5.50638e-05	0.0453276	Control
						K01953	0.000370601	0.000447477	0.0453276	Control
						K01959	4.28046e-06	8.27567e-06	0.0453276	Control
						K01989	0.000129398	0.000149218	0.0453276	Control
						K02004	0.00356721	0.00421834	0.0453276	Control
						K02015	4.48391e-05	6.33077e-05	0.0453276	Control
						K02031	0.00020278	0.000241039	0.0453276	Control
						K02035	0.000335971	0.000403842	0.0453276	Control
						K02057	3.49434e-05	5.08512e-05	0.0453276	Control
						K02066	0.000127645	9.79203e-05	0.0453276	Infection
						K02126	1.47185e-06	6.11876e-07	0.0453276	Infection
						K02169	0.000122225	9.36877e-05	0.0453276	Infection
						K02171	0.000698789	0.000852147	0.0453276	Control
						K02341	0.000321426	0.000307226	0.0453276	Infection
						K02355	0.000782204	0.000744613	0.0453276	Infection
						K02385	2.80718e-05	4.00524e-05	0.0453276	Control
						K02394	6.0271e-06	1.0967e-05	0.0453276	Control
						K02398	3.74558e-05	5.24041e-05	0.0453276	Control
						K02415	7.89046e-06	1.17753e-05	0.0453276	Control
						K02448	1.20816e-05	1.79868e-05	0.0453276	Control
						K02492	7.15677e-05	9.04374e-05	0.0453276	Control
						K02525	1.10586e-05	6.57129e-06	0.0453276	Infection
						K02527	0.000152458	0.000112095	0.0453276	Infection
						K02530	3.50948e-05	1.67213e-05	0.0453276	Infection
						K02552	7.60282e-06	2.53759e-06	0.0453276	Infection
						K02575	4.91276e-06	2.00363e-06	0.0453276	Infection
						K02589	8.46053e-07	1.88648e-06	0.0453276	Control
						K02654	0.000117244	0.000141241	0.0453276	Control
						K02745	7.2263e-06	4.41689e-06	0.0453276	Infection
						K02775	0.00010258	7.763e-05	0.0453276	Infection
						K02806	6.18031e-06	3.26224e-06	0.0453276	Infection
						K02876	0.000214746	0.000199698	0.0453276	Infection
						K02899	7.11127e-05	6.05049e-05	0.0453276	Infection
						K02906	0.000257969	0.000234066	0.0453276	Infection
						K02909	7.94238e-05	6.78847e-05	0.0453276	Infection
						K02982	0.000259987	0.000238152	0.0453276	Infection
						K02994	0.000171352	0.000147777	0.0453276	Infection
						K03071	1.01132e-05	6.63698e-06	0.0453276	Infection
						K03079	0.000107043	0.000144687	0.0453276	Control
						K03111	0.000457734	0.00049562	0.0453276	Control
						K03196	3.35987e-06	1.39302e-05	0.0453276	Control
						K03296	0.000875032	0.000761037	0.0453276	Infection
						K03313	0.000153446	0.000122411	0.0453276	Infection
						K03321	0.000217928	0.00016305	0.0453276	Infection
						K03409	1.68073e-05	2.8445e-05	0.0453276	Control
						K03428	9.12173e-07	2.78895e-06	0.0453276	Control
						K03470	0.000261606	0.000244859	0.0453276	Infection
						K03563	4.40101e-05	6.65265e-05	0.0453276	Control
						K03579	2.01859e-05	6.27621e-06	0.0453276	Infection
						K03619	2.04571e-06	5.12367e-07	0.0453276	Infection
						K03629	0.000361644	0.000343966	0.0453276	Infection
						K03658	6.19803e-05	5.33068e-05	0.0453276	Infection
						K03671	0.000446068	0.000383684	0.0453276	Infection
						K03687	0.000243696	0.000225484	0.0453276	Infection
						K03694	6.78725e-05	8.73833e-05	0.0453276	Control
						K03716	1.673e-05	2.41858e-05	0.0453276	Control
						K03772	0.000180221	0.00013789	0.0453276	Infection
						K03787	0.000138417	0.000111153	0.0453276	Infection
						K03825	1.97748e-05	2.7352e-05	0.0453276	Control
						K03835	9.9618e-07	3.11517e-06	0.0453276	Control
						K03923	2.40655e-06	3.74904e-07	0.0453276	Infection
						K03926	3.06393e-06	6.35004e-06	0.0453276	Control
						K04027	2.42682e-05	3.29452e-05	0.0453276	Control
						K04079	0.00044044	0.000484347	0.0453276	Control
						K04092	2.23757e-06	1.00779e-06	0.0453276	Infection
						K04565	1.69458e-05	2.4679e-05	0.0453276	Control
						K04758	0.000152165	0.000177312	0.0453276	Control
						K05030	1.70258e-06	4.99318e-07	0.0453276	Infection
						K05304	8.59536e-06	1.28124e-05	0.0453276	Control
						K05306	1.4828e-06	3.51973e-06	0.0453276	Control
						K05520	8.4673e-06	4.84269e-06	0.0453276	Infection
						K05521	0.000284255	0.00022839	0.0453276	Infection
						K05773	6.52671e-06	1.05801e-05	0.0453276	Control
						K05799	0.000125486	0.000148184	0.0453276	Control
						K05811	7.37323e-06	4.46258e-06	0.0453276	Infection
						K05832	0.000115385	0.000132043	0.0453276	Control
						K05833	0.000104445	0.000121949	0.0453276	Control
						K05835	3.01825e-06	7.81558e-07	0.0453276	Infection
						K05838	4.72062e-06	2.24476e-06	0.0453276	Infection
						K05841	7.53891e-06	2.26084e-06	0.0453276	Infection
						K05898	2.3232e-05	1.39776e-05	0.0453276	Infection
						K06019	1.85878e-05	1.17363e-05	0.0453276	Infection
						K06045	8.76403e-06	2.12701e-06	0.0453276	Infection
						K06120	1.16234e-06	4.9284e-07	0.0453276	Infection
						K06177	4.58228e-05	3.62467e-05	0.0453276	Infection
						K06200	0.000200637	0.000167046	0.0453276	Infection
						K06212	2.61868e-06	1.63453e-06	0.0453276	Infection
						K06229	9.39751e-06	5.61674e-06	0.0453276	Infection
						K06284	2.43454e-05	3.67869e-05	0.0453276	Control
						K06330	0.00015858	0.000133088	0.0453276	Infection
						K06348	1.56806e-05	2.96693e-05	0.0453276	Control
						K06350	8.21961e-06	1.16174e-05	0.0453276	Control
						K06351	6.92653e-06	9.41682e-06	0.0453276	Control
						K06385	0.000111675	0.000133649	0.0453276	Control
						K06410	6.68838e-05	8.63253e-05	0.0453276	Control
						K06411	5.0974e-05	6.71363e-05	0.0453276	Control
						K06412	0.000103457	0.000133336	0.0453276	Control
						K06596	5.77886e-06	1.34107e-05	0.0453276	Control
						K06879	3.34797e-06	5.36302e-06	0.0453276	Control
						K06897	5.47386e-05	6.60537e-05	0.0453276	Control
						K06909	0.00023003	0.00027255	0.0453276	Control
						K06911	1.30545e-05	6.86888e-06	0.0453276	Infection
						K06925	0.000229151	0.000209551	0.0453276	Infection
						K07015	9.90151e-05	0.000113173	0.0453276	Control
						K07041	1.30316e-05	2.44462e-05	0.0453276	Control
						K07048	1.09509e-05	7.06487e-06	0.0453276	Infection
						K07090	0.000192554	0.000234223	0.0453276	Control
						K07100	1.23996e-06	3.92493e-06	0.0453276	Control
						K07107	0.000248054	0.000206081	0.0453276	Infection
						K07217	6.55198e-05	4.74845e-05	0.0453276	Infection
						K07218	4.09132e-06	1.09756e-06	0.0453276	Infection
						K07257	1.89646e-05	2.73949e-05	0.0453276	Control
						K07263	0.000644424	0.000497097	0.0453276	Infection
						K07275	1.26268e-05	9.43456e-06	0.0453276	Infection
						K07307	2.53726e-05	1.62791e-05	0.0453276	Infection
						K07339	1.82235e-05	2.14911e-05	0.0453276	Control
						K07405	0.000150988	0.000114919	0.0453276	Infection
						K07451	0.000116873	0.000150535	0.0453276	Control
						K07497	0.00218756	0.00255433	0.0453276	Control
						K07503	2.82407e-06	1.4736e-06	0.0453276	Infection
						K07507	0.000164262	0.00014478	0.0453276	Infection
						K07642	0.000130893	0.000162831	0.0453276	Control
						K07650	2.04119e-05	1.43193e-05	0.0453276	Infection
						K07663	3.30131e-07	5.33678e-07	0.0453276	Control
						K07668	0.000366931	0.000468384	0.0453276	Control
						K07699	0.000155604	0.000185755	0.0453276	Control
						K07710	4.38157e-06	8.06266e-06	0.0453276	Control
						K07713	0.000600522	0.000444783	0.0453276	Infection
						K07718	0.000553873	0.000714074	0.0453276	Control
						K07742	8.11316e-05	9.24396e-05	0.0453276	Control
						K07776	0.000446014	0.000573698	0.0453276	Control
						K08073	4.73635e-06	9.95225e-06	0.0453276	Control
						K08166	2.8402e-06	5.21937e-06	0.0453276	Control
						K08167	2.8744e-06	1.75327e-06	0.0453276	Infection
						K08194	4.97029e-05	2.85486e-05	0.0453276	Infection
						K08307	0.000244199	0.000186239	0.0453276	Infection
						K08317	1.41187e-05	5.84531e-06	0.0453276	Infection
						K08372	1.50478e-05	8.41902e-06	0.0453276	Infection
						K08589	9.55799e-05	6.11882e-05	0.0453276	Infection
						K09009	2.39016e-06	1.34692e-06	0.0453276	Infection
						K09021	2.03368e-06	2.68245e-07	0.0453276	Infection
						K09141	7.54106e-07	2.05654e-06	0.0453276	Control
						K09145	4.30519e-05	5.85532e-05	0.0453276	Control
						K09474	2.89623e-05	1.96252e-05	0.0453276	Infection
						K09476	1.68427e-06	4.57096e-06	0.0453276	Control
						K09698	0.000104896	0.000131342	0.0453276	Control
						K09729	3.30697e-06	4.67268e-06	0.0453276	Control
						K09740	4.07649e-06	6.49156e-06	0.0453276	Control
						K09759	4.08508e-05	5.50737e-05	0.0453276	Control
						K09801	1.43125e-06	2.72788e-07	0.0453276	Infection
						K09967	2.66641e-07	2.34057e-06	0.0453276	Control
						K09994	6.58145e-06	2.90516e-06	0.0453276	Infection
						K10005	4.22212e-06	2.20132e-06	0.0453276	Infection
						K10026	0.000138116	0.000111675	0.0453276	Infection
						K10027	2.31335e-05	3.58869e-05	0.0453276	Control
						K10036	2.67453e-05	1.72241e-05	0.0453276	Infection
						K10123	1.50661e-06	2.66422e-07	0.0453276	Infection
						K10297	1.01937e-05	1.82088e-05	0.0453276	Control
						K10541	4.83419e-05	6.38406e-05	0.0453276	Control
						K10542	5.4352e-05	7.28863e-05	0.0453276	Control
						K10678	1.03282e-05	6.44517e-06	0.0453276	Infection
						K10763	2.71695e-06	1.0341e-06	0.0453276	Infection
						K10824	2.74603e-06	6.16799e-06	0.0453276	Control
						K10907	0.000166025	0.000193567	0.0453276	Control
						K10914	0.000140991	0.00012483	0.0453276	Infection
						K10954	2.1658e-05	1.57486e-05	0.0453276	Infection
						K11358	0.000119887	0.000153101	0.0453276	Control
						K11646	3.01088e-06	5.21916e-06	0.0453276	Control
						K11712	1.76013e-06	8.95487e-07	0.0453276	Infection
						K11748	4.16441e-06	7.1941e-06	0.0453276	Control
						K11855	0.000104038	8.56863e-05	0.0453276	Infection
						K11960	2.60019e-06	5.65139e-06	0.0453276	Control
						K11963	2.15827e-06	4.39408e-06	0.0453276	Control
						K12048	1.20679e-06	5.02357e-06	0.0453276	Control
						K12251	0.000118936	8.46908e-05	0.0453276	Infection
						K12506	1.22679e-05	1.98417e-05	0.0453276	Control
						K12536	6.49236e-06	1.18316e-05	0.0453276	Control
						K12541	7.58164e-06	1.05166e-05	0.0453276	Control
						K12552	3.46988e-07	9.63604e-07	0.0453276	Control
						K12940	2.99467e-05	1.39998e-05	0.0453276	Infection
						K12973	3.05381e-06	5.43919e-07	0.0453276	Infection
						K12995	2.35777e-05	1.42653e-05	0.0453276	Infection
						K13051	5.70366e-06	3.00857e-06	0.0453276	Infection
						K13243	6.55588e-06	1.09146e-05	0.0453276	Control
						K13310	0.000122979	0.000100047	0.0453276	Infection
						K13480	7.65768e-07	1.41547e-06	0.0453276	Control
						K13571	3.26741e-06	1.73429e-06	0.0453276	Infection
						K13641	4.14136e-06	5.74847e-06	0.0453276	Control
						K13680	4.87598e-06	5.13925e-07	0.0453276	Infection
						K13747	0.000160927	0.000126901	0.0453276	Infection
						K14087	6.89544e-06	4.08901e-06	0.0453276	Infection
						K14136	1.5029e-05	2.10528e-05	0.0453276	Control
						K14170	0.000151945	0.000173926	0.0453276	Control
						K15024	3.446e-05	4.46177e-05	0.0453276	Control
						K15329	3.60428e-07	1.99192e-06	0.0453276	Control
						K15444	5.44852e-06	2.33035e-06	0.0453276	Infection
						K15461	2.36922e-05	1.70549e-05	0.0453276	Infection
						K15554	4.8507e-05	6.90376e-05	0.0453276	Control
						K15654	3.39357e-05	5.10475e-05	0.0453276	Control
						K15876	3.20845e-06	6.53182e-06	0.0453276	Control
						K15904	1.44272e-05	6.30572e-06	0.0453276	Infection
						K16014	1.22771e-05	7.55704e-06	0.0453276	Infection
						K16066	3.86485e-05	3.14212e-05	0.0453276	Infection
						K16371	9.72277e-06	1.26896e-05	0.0453276	Control
						K16416	6.37592e-06	2.36828e-07	0.0453276	Infection
						K16567	3.15617e-07	6.44145e-07	0.0453276	Control
						K16627	1.51767e-05	1.06616e-05	0.0453276	Infection
						K16693	4.09547e-06	2.45017e-06	0.0453276	Infection
						K16784	3.24219e-06	1.50107e-06	0.0453276	Infection
						K16943	8.96956e-07	4.0099e-07	0.0453276	Infection
						K16963	3.41628e-06	5.65742e-06	0.0453276	Control
						K17108	8.72972e-06	6.11835e-06	0.0453276	Infection
						K17240	9.05229e-07	1.55198e-06	0.0453276	Control
						K17466	1.12922e-05	5.59118e-06	0.0453276	Infection
						K17732	0.000105067	8.30506e-05	0.0453276	Infection
						K17810	6.92119e-05	5.09098e-05	0.0453276	Infection
						K18008	7.66338e-07	2.05377e-06	0.0453276	Control
						K18094	1.00495e-05	1.01313e-06	0.0453276	Infection
						K18325	2.67584e-06	4.03358e-06	0.0453276	Control
						K18346	0.000118525	0.000149041	0.0453276	Control
						K18349	0.000337604	0.000412228	0.0453276	Control
						K18453	1.56225e-06	3.25753e-07	0.0453276	Infection
						K18530	2.90531e-06	5.58693e-07	0.0453276	Infection
						K18572	1.86974e-05	1.1294e-05	0.0453276	Infection
						K18888	0.000520938	0.000603722	0.0453276	Control
						K19271	0.000200115	0.00016103	0.0453276	Infection
						K19285	0.000167571	0.000141117	0.0453276	Infection
						K19295	0.000136464	0.00017832	0.0453276	Control
						K19304	0.000294861	0.000255498	0.0453276	Infection
						K20035	0.000148822	0.000111604	0.0453276	Infection
						K20108	3.55462e-05	2.67686e-05	0.0453276	Infection
						K20118	4.1776e-05	5.82419e-05	0.0453276	Control
						K20339	0.000131535	0.000156836	0.0453276	Control
						K20340	2.14697e-05	2.71124e-05	0.0453276	Control
						K20480	1.58731e-05	1.0867e-05	0.0453276	Infection
						K20484	7.22389e-06	5.93371e-06	0.0453276	Infection
						K20692	2.81679e-06	1.35751e-06	0.0453276	Infection
						K20757	3.3422e-06	7.2773e-07	0.0453276	Infection
						K20814	3.72661e-06	1.7018e-06	0.0453276	Infection
						K20922	6.86191e-05	4.84907e-05	0.0453276	Infection
						K20963	3.11919e-06	7.32387e-07	0.0453276	Infection
						K21211	6.49402e-06	4.12961e-06	0.0453276	Infection
						K21344	1.78415e-05	2.34912e-05	0.0453276	Control
						K21363	3.70914e-06	1.7671e-06	0.0453276	Infection
						K21367	1.89059e-05	2.56234e-05	0.0453276	Control
						K21561	3.17809e-06	7.02832e-07	0.0453276	Infection
						K21576	8.07036e-06	1.24922e-05	0.0453276	Control
						K21586	1.03466e-06	5.96975e-07	0.0453276	Infection
						K21703	6.2949e-05	7.37039e-05	0.0453276	Control
						K21757	5.2709e-05	7.16701e-05	0.0453276	Control
						K22082	4.97241e-07	1.71091e-06	0.0453276	Control
						K22185	1.06138e-06	3.91669e-07	0.0453276	Infection
						K22251	6.60235e-07	1.67538e-06	0.0453276	Control
						K22369	1.26878e-05	2.39465e-05	0.0453276	Control
						K22452	6.89767e-05	8.72152e-05	0.0453276	Control
						K22522	5.99632e-05	4.60809e-05	0.0453276	Infection
						K22544	1.13824e-05	5.67858e-06	0.0453276	Infection
						K22719	0.0002013	0.000162651	0.0453276	Infection
						K23073	1.41847e-06	2.96619e-06	0.0453276	Control
						K23244	2.1986e-06	1.66657e-06	0.0453276	Infection
						K23300	7.716e-06	2.10624e-06	0.0453276	Infection
						K23509	9.65017e-05	0.000123902	0.0453276	Control
						K23686	3.90494e-07	1.27576e-06	0.0453276	Control
						K23987	7.10175e-06	3.91487e-06	0.0453276	Infection
						K24040	1.23855e-05	5.28538e-06	0.0453276	Infection
						K24259	5.52551e-07	1.27249e-06	0.0453276	Control
						K24847	0.000168003	0.000128956	0.0453276	Infection
						K24936	2.25635e-06	1.49517e-06	0.0453276	Infection
						K25153	5.06814e-05	6.54031e-05	0.0453276	Control
						K25288	1.9399e-05	9.49761e-06	0.0453276	Infection
						K25308	1.87319e-05	1.01311e-05	0.0453276	Infection
						K25496	6.57653e-06	2.3168e-06	0.0453276	Infection

## Sheet: ST6
Supplementary Table 6: Comparison of the microbial function of CAZy family between infected mice and healthy controls in two infected periods.
CAZy	AI	AC	pval	enriched		CAZy	CI	CC	pval	enriched
CBM12	0.00261334	0.00384156	0.00507487	Control		CBM0	0.0318793	0.039546	0.00507487	Control
CBM22	0.00450007	0.00644394	0.0202406	Control		CBM10	2.06003e-05	6.57167e-05	0.030639	Control
CBM47	0.00102863	0.00234373	0.0130652	Control		CBM22	0.00527759	0.00709063	0.0202406	Control
CBM48	0.160566	0.191649	0.00823902	Control		CBM23	0.00175161	0.0027435	0.0130652	Control
CBM5	0.00921565	0.0108182	0.00823902	Control		CBM27	0.00119239	0.0022073	0.030639	Control
CBM63	5.79333e-06	4.55111e-05	0.0160593	Control		CBM34	0.0090288	0.0118	0.00823902	Control
CBM83	2.32301e-05	9.5818e-05	0.0202406	Control		CBM36	0.000439801	0.000917415	0.030639	Control
CBM88	0.00021074	0.000472461	0.0130652	Control		CBM41	0.00364699	0.004426	0.030639	Control
GH10	0.0187874	0.0255125	0.00823902	Control		CBM57	0.00323567	0.00407753	0.0130652	Control
GH115	0.0202231	0.0253588	0.0130652	Control		CBM58	0.000499375	0.000767473	0.0453276	Control
GH129	0.000280437	0.000725979	0.00823902	Control		CBM63	1.23447e-05	0.000263909	0.0100646	Control
GH19	0.0244348	0.0275414	0.030639	Control		CBM86	0.000540668	0.00105504	0.0453276	Control
GH53	0.0366214	0.0453375	0.0453276	Control		CE1	0.0233205	0.0268631	0.0453276	Control
GH67	0.00531208	0.00775411	0.0130652	Control		CE13	0.000132283	0.000348005	0.0202406	Control
GH74	0.00271597	0.00598281	0.00823902	Control		CE15	0.00333854	0.00439788	0.0453276	Control
GH9	0.00709302	0.0136813	0.00507487	Control		CE17	0.00669214	0.0118088	0.00507487	Control
GH94	0.035541	0.0502885	0.0453276	Control		CE4	0.103939	0.112246	0.030639	Control
GT112	9.4103e-06	7.29602e-05	0.0115189	Control		GH113	0.00115448	0.00189617	0.0453276	Control
GT41	0.00682856	0.0122566	0.00507487	Control		GH12	0.0934448	0.105666	0.030639	Control
GT45	3.93391e-05	0.000101364	0.0453276	Control		GH120	0.00447186	0.00675406	0.0202406	Control
GT53	0	1.17276e-05	0.00962172	Control		GH129	0.000710487	0.00130911	0.0130652	Control
GT92	0.000869726	0.00281173	0.00507487	Control		GH130	0.0574135	0.066675	0.0202406	Control
PL21	0.000207375	0.00030846	0.0453276	Control		GH19	0.0206456	0.0274139	0.00507487	Control
AA10	0.000248156	2.06174e-05	0.00823902	Infection		GH23	0.293508	0.314393	0.030639	Control
CBM14	0.00622109	0.00426424	0.0453276	Infection		GH25	0.067814	0.078068	0.0202406	Control
CBM25	0.00671452	0.0040866	0.00507487	Infection		GH3	0.208993	0.227318	0.0453276	Control
CBM32	0.0692717	0.0476329	0.0202406	Infection		GH39	0.0668941	0.0889483	0.00507487	Control
CBM51	0.0135231	0.00888925	0.00507487	Infection		GH42	0.0359235	0.0451542	0.030639	Control
CBM57	0.00555284	0.00325232	0.0130652	Infection		GH73	0.0989123	0.114494	0.00823902	Control
CBM72	0.000244827	7.05461e-05	0.0202406	Infection		GH77	0.0380012	0.0431936	0.0453276	Control
CBM9	0.0127184	0.0106028	0.00507487	Infection		GH8	0.00569927	0.00792479	0.0130652	Control
CE15	0.00534647	0.0028623	0.0453276	Infection		GT102	0.000133068	0.000275634	0.030639	Control
GH123	0.0103884	0.00422789	0.030639	Infection		GT103	0.000133068	0.000275634	0.030639	Control
GH128	0.00105893	0.000244386	0.00507487	Infection		GT107	0.00107644	0.00211944	0.0130652	Control
GH146	0.0125692	0.00984821	0.030639	Infection		GT15	0.00809344	0.00993857	0.0453276	Control
GH15	0.00315059	0.000599805	0.00507487	Infection		GT35	0.0898343	0.106431	0.0130652	Control
GH152	7.81227e-05	1.00918e-05	0.00507487	Infection		GT39	0.00559894	0.00894088	0.0202406	Control
GH28	0.115114	0.0923868	0.0202406	Infection		GT45	7.04434e-05	0.000134961	0.0453276	Control
GH30	0.0170547	0.00983027	0.030639	Infection		GT51	0.160077	0.17447	0.0202406	Control
GH38	0.0333645	0.0216609	0.0130652	Infection		GT66	0.0167829	0.0205013	0.00507487	Control
GH6	0.0836643	0.0737594	0.030639	Infection		GT68	0.0935654	0.10878	0.0202406	Control
GH81	0.0027611	0.000909848	0.00507487	Infection		GT96	0.00814646	0.00962798	0.030639	Control
GH86	0.00329793	0.00160154	0.0453276	Infection		PL12	0.00641679	0.00952876	0.00507487	Control
GH98	0.00130018	0.000829571	0.0453276	Infection		PL37	0.00023477	0.000498567	0.030639	Control
GT13	0.0450378	0.0404448	0.00823902	Infection		AA15	0.00103378	0.000643203	0.0202406	Infection
GT28	0.190346	0.171574	0.0453276	Infection		AA5	0.0142112	0.0109757	0.00823902	Infection
GT47	0.0297763	0.0239687	0.0130652	Infection		CBM13	0.0616755	0.0513751	0.0130652	Infection
GT51	0.173143	0.158081	0.0453276	Infection		CBM25	0.00541202	0.00355093	0.00823902	Infection
GT58	0.023095	0.0201161	0.00507487	Infection		CBM30	0.000178441	2.82072e-05	0.00507487	Infection
GT61	0.0144006	0.0091804	0.0453276	Infection		CBM32	0.0574064	0.0464463	0.0453276	Infection
GT74	0.00419078	0.00274728	0.0453276	Infection		CBM35	0.0299511	0.0225382	0.030639	Infection
GT81	0.00979813	0.00656053	0.0453276	Infection		CBM51	0.0147803	0.00948077	0.00507487	Infection
GT84	0.00487869	0.00285258	0.00507487	Infection		CBM74	0.00120996	0.000699391	0.0202406	Infection
GT99	0.00191047	0.00121649	0.030639	Infection		CBM76	0.000124103	3.19989e-05	0.0202406	Infection
PL0	0.0063532	0.00490501	0.0130652	Infection		CBM78	0.000278388	7.65995e-05	0.030639	Infection
PL12	0.00896923	0.00627394	0.0130652	Infection		CBM79	0.00115491	0.00031705	0.0453276	Infection
PL17	0.00390384	0.00166247	0.0202406	Infection		CBM80	0.000194332	5.04064e-05	0.0202406	Infection
PL38	0.00340516	0.00139786	0.0202406	Infection		GH0	0.206636	0.194241	0.0130652	Infection
PL40	0.00179123	0.000225768	0.00507487	Infection		GH104	0.00242551	0.00172194	0.0130652	Infection
PL6	0.00243525	0.00106151	0.00823902	Infection		GH109	0.0132746	0.00975744	0.0453276	Infection
PL8	0.00468393	0.00282134	0.0202406	Infection		GH110	0.0103313	0.00676549	0.030639	Infection
